# Supplementary material for: KDM5 histone demethylases repress immune response via suppression of STING
Source: PLoS Biol. 2018 Aug 6;16(8):e2006134. doi: 10.1371/journal.pbio.2006134 (PMC6095604; doi:10.1371/journal.pbio.2006134)
Supplement: S1 Data — (XLSX) [file pbio.2006134.s013.xlsx]

## Sheet: Fig 1
Fig 1C
	OAS2			IFI44L			IFI44
DMSO	0.890148	0.900327	1.20952	0.679604	1.37798	0.942412	1.49855	0.813075	0.688379
KDM5-C70	284.964	286.041	332.239	455.822	459.353	527.353	85.0281	100.148	92.968
Dong-A-167	41.352	42.4037	47.6692	39.9346	41.0371	43.4938	22.9085	23.272	15.5639
GDC-50	33.3192	35.1269	44.9676	33.2769	41.7988	36.7468	17.5963	19.4394	16.9639
CPI-48	222.487	242.732	222.325	335.853	339.874	344.693	96.3173	90.0299	93.0956
Fig 1F
	OAS2			IFI44L			IFI44
Control sgRNA-1	0.918603	0.800615	1.28078	0.612012	1.14146	1.24653	1.46182	1.16961	0.368575
Control sgRNA-2	0.979185	0.567895	0.494647	0.784163	0.616856	0.832124	1.65005	1.2316	1.27797
sgRNA KDM5A-1	0.14636	0.156042	0.074968	0.601811	0.816136	0.936936	0.69508	0.539589	1.06533
sgRNA KDM5A-2	0.624874	0.853446	0.84014	0.974868	0.510252	0.731029	0.218347	1.05201	0.445292
sgRNA KDM5B-1	2.53387	2.46797	2.39956	0.73164	0.619123	0.78126	4.11507	4.29955	2.71763
sgRNA KDM5B-2	4.12376	5.43277	5.35922	1.21739	1.2149	1.59388	8.48323	9.60483	8.53757
sgRNA KDM5C-1	4.57033	5.80857	4.80358	2.41107	2.41629	2.12823	20.6783	21.6157	22.2378
sgRNA KDM5C-2	2.93878	2.73877	2.8224	1.25381	1.22754	1.62386	8.35056	9.63048	7.28523
sgRNA KDM5BC-1	17.6431	17.7556	17.0162	10.0916	9.15412	10.2314	113.714	105.913	106.224
sgRNA KDM5BC-2	22.7547	21.5984	19.6747	13.7254	14.2037	13.7446	153.942	161.364	142.649

## Sheet: Fig 2
Fig 2B
	DMSO		KDM5-C70
12h	50.2	49	5.96	9.99
24h	82.9	75.3	33.4	29
Fig 2C
	DMSO			KDM5-C70
12	0.875162	0.927897	1.19694	0.492424	0.457823	0.554312
24	30.5594	25.2467	31.9946	11.3652	11.2281	6.65608
48	303.362	300.074	297.289	111.091	97.0905	131.794
Fig 2D
	DMSO			KDM5-C70
Control	91.7694	103.249	104.982	97.6887	88.239	83.4613
Vaccinia virus	1.09929	0.909027	2.32542	18.244	17.1447	19.4701
Fig 2E
	DMSO	KDM5-C70
	1.01015	0.231188
	0.970221	0.294464
	1.01963	0.232011
Fig 2F
	Control	KDM5BC KO
	20.1	4.27
	27.8	8.25
	32.4	10.6
	40.7	18.1
Fig 2G
	Control		KDM5BC KO
Control	96.0478	103.952	67.785	58.2931	57.4748
Vaccinia virus	3.37125	2.04566	32.6487	21.3894	37.6074
Fig 2H
	Control	KDM5BC KO
	1.16089	0.200761
	0.944756	0.187311
	0.894357	0.166416

## Sheet: Fig 3
Fig 3D
Left panel	DMSO										KDM5-C70
	sgControl	sgRIG-I	sgMDA5	sgMAVS	sgIRF7	sgTLR3	sgSTING	sgcGAS	sgIRF3	sgTBK1	sgControl	sgRIG-I	sgMDA5	sgMAVS	sgIRF7	sgTLR3	sgSTING	sgcGAS	sgIRF3	sgTBK1
	0.606324	1.21013	0.660522	0.49344	2.2353	0.798811	2.10547	0.999989	0.814739	1.06168	56.9904	58.2634	40.6302	21.0689	60.9426	76.8424	2.52021	5.97968	0.983222	2.36492
	1.03237	1.10584	0.531539	1.32216	2.58198	2.08723	1.52123	1.14552	0.865569	1.02203	51.4458	56.9755	30.3616	21.1704	35.6524	104.912	5.00993	8.79597	1.11536	1.13622
	1.36131	1.0437	0.550688	2.78923	0.836301	1.1237	1.24008	1.46637	1.11848	0.955022	72.9084	78.3606	34.3522	28.685	40.3442	86.8233	3.19819	7.13841	0.798836	2.42059
Right panel
	DMSO										KDM5-C70
	sgControl	sgRIG-I	sgMDA5	sgMAVS	sgIRF7	sgTLR3	sgSTING	sgcGAS	sgIRF3	sgTBK1	sgControl	sgRIG-I	sgMDA5	sgMAVS	sgIRF7	sgTLR3	sgSTING	sgcGAS	sgIRF3	sgTBK1
	1.1999	0.506298	1.07101	0.424315	1.06718	1.11571	0.767741	0.562183	0.384863	0.59559	21.3971	25.3078	17.2919	13.2578	23.5159	14.8064	2.24902	4.25527	1.49302	1.67316
	0.8131	0.506285	1.13376	0.444607	1.00361	1.07116	0.802939	0.654242	0.407737	0.683629	30.4933	20.7726	16.7909	14.0483	24.036	14.5296	2.21448	4.25034	1.73276	2.94017
	0.987	0.57476	1.04729	0.397923	1.02715	1.19751	0.623512	0.59742	0.400845	0.637157	21.4922	21.2878	17.4717	13.6048	24.3747	15.3251	2.19746	3.3385	1.07282	2.72298
Fig 3E
Left panel	siControl			siKDM5BC
Control	1.07235	0.856795	1.07085	41.1639	41.2208	43.417
STING KO	0.993296	0.711691	1.29501	0.281972	0.937859	0.723152
cGAS KO	0.964805	0.875137	1.16006	5.76816	7.31229	7.35799
IRF3 KO	0.80218	1.06284	1.13498	0.979052	2.40269	0.488967
TBK1 KO	0.723207	1.34832	0.92847	1.87957	0.761184	1.51739
Right panel
	siControl			siKDM5BC
Control	1.15681	0.8602	0.982993	33.5042	34.9806	32.4278
STING KO	0.67935	1.05294	1.26771	0.473449	0.201067	0.533419
cGAS KO	1.27332	0.88687	0.839809	4.28654	6.18237	6.18978
IRF3 KO	1.56713	1.13637	0.296504	0.16453	1.04375	0.301149
TBK1 KO	1.8135	0.582601	0.603902	1.4166	1.31046	2.77943
Fig 3G
Left panel	DMSO				KDM5-C70
	sgControl	sgSTAT1	sgSTAT2	sgIRF9	sgControl	sgSTAT1	sgSTAT2	sgIRF9
	0.728002	0.195212	0.67892	1.07634	106.815	9.14271	1.858	7.62442
	0.776954	0.408019	0.281233	0.319054	90.0522	8.28913	3.44186	10.269
	1.49504	0.395317	0.345435	0.454345	93.26	8.32206	1.13254	9.10803
Right panel	DMSO				KDM5-C70
	sgControl	sgSTAT1	sgSTAT2	sgIRF9	sgControl	sgSTAT1	sgSTAT2	sgIRF9
	1.1708	0.571629	0.220527	0.388307	34.7592	3.99871	1.90725	5.18293
	0.659664	0.795334	0.011007	0.611012	31.8269	2.57514	2.14743	3.35391
	1.16953	0.176947	0.200058	0.905663	30.163	3.98043	0.974484	4.52488
Fig 3H
	DMSO			KDM5-C70
Control	95.4	96.7	95.9	24.7	23.6	19.8
IRF3 KO	99.8	99.9	99.7	99.5	99.6	99.5

## Sheet: Fig 4
Fig 4A
	DMSO			KDM5-C70
MCF7	1.00732	0.999861	0.992819	2.88283	2.79467	2.76762
SKBR3	0.979308	1.0089	1.01179	3.20604	3.21098	3.29274
BT474	0.931204	1.12896	0.939839	3.83206	3.95185	3.70256
Fig 4D
	DMSO				KDM5-C70
	sgControl	sgcGAS	sgIRF3	sgTBK1	sgControl	sgcGAS	sgIRF3	sgTBK1
	1.06622	0.788038	0.774852	0.941031	2.15521	2.09777	1.98627	2.59209
	0.768907	0.852003	0.70629	0.93591	2.62627	2.22013	1.81625	2.31069
	1.16487	0.744452	0.687514	0.818452	2.80607	2.13964	2.15646	2.85921
Fig 4E
	DMSO				KDM5-C70
	sgControl	sgSTAT1	sgSTAT2	sgIRF9	sgControl	sgSTAT1	sgSTAT2	sgIRF9
	1.0011	0.897226	0.626934	0.917716	2.14902	2.55111	2.60772	2.73005
	1.02305	0.858878	0.758951	0.758573	2.44497	2.58736	2.28256	2.83972
	0.975849	0.949634	0.768175	0.985257	2.27824	2.56173	2.65061	2.7486
Fig 4I
	DMSO			KDM5-C70
1d	0.907451	1.01991	1.07264	1.23685	1.33452	1.25408
2d	1.04814	0.952922	0.998941	1.6121	1.6294	1.79226
3d	0.989756	0.985871	1.02437	3.25661	3.29031	3.30298
4d	1.03164	1.00355	0.964815	2.25763	2.34216	2.39159
5d	1.06245	0.952906	0.984648	1.90136	1.94911	1.84333
Fig 4J
	DMSO			KDM5-C70
1d	0.958828	0.930844	1.11033	1.9093	1.80525	1.95411
2d	0.976052	1.01974	1.00421	2.62639	2.62374	2.79641
3d	0.937269	1.01013	1.0526	3.73562	3.93618	4.09399
4d	1.00438	1.01201	0.983611	3.29527	3.31997	3.25497
5d	1.0038	0.988916	1.00728	2.8676	2.90533	3.00374
Fig 4K
	DMSO			KDM5-C70
1d	0.853381	1.21703	0.929588	1.78504	1.99875	1.89102
2d	1.00419	0.968639	1.02717	3.4911	3.30653	3.45697
3d	0.98112	1.03688	0.981998	6.2102	5.75097	5.72612
4d	1.04657	1.04485	0.908578	5.05788	5.79629	5.11182
5d	1.03423	0.783079	1.18269	5.62049	5.42732	4.54177
Fig 4L
	DMSO			KDM5-C70
1d	1.12395	0.725682	1.15037	0.430626	0.351504	0.311625
2d	0.87728	1.27253	0.850194	0.737414	0.952995	1.20292
3d	0.34007	1.46055	1.19938	2.6011	3.9817	4.1877
4d	1.54755	0.609306	0.843145	25.4108	50.9079	43.7381
5d	1.58373	0.325332	1.09094	49.9717	40.64	43.5798

## Sheet: Fig 5
Fig 5A
	DMSO		KDM5-C70
	Control	WDR5 KO	Control	WDR5 KO
	0.998162	0.656087	2.2278	1.40793
	1.17612	0.74593	2.39036	1.17297
	1.03996	0.661022	2.3056	1.48542
	0.785755	0.499598	1.57514	1.21372
Fig 5B
	DMSO	OICR-9429	KDM5-C70 0.3uM	OICR-9429+KDM5-C70 0.3uM	KDM5-C70 1uM	OICR-9429+KDM5-C70 1uM
	1.01181	0.969159	1.57964	1.01924	2.76827	1.25953
	1.19635	1.04527	1.482	1.17683	2.83966	1.30124
	0.791838	0.830439	1.51643	1.19797	2.99691	1.79535
Fig 5C
	DMSO	OICR-9429	KDM5-C70 0.3uM	OICR-9429+KDM5-C70 0.3uM
	0.937978	0.869559	2.07945	1.15604
	0.995633	0.864301	2.05148	1.12888
	1.06639	0.913611	1.93415	1.20773
Fig 5D
Left panel	Control			STING KO
DMSO	0.064	0.296	0.223	0.249	0.324	0.332
1 day	1.848	2.071	2.384	2.311	2.264	2.235
6 day	1.654	2.39	1.981	2.68	1.168	2.832
Middle panel	Control			STING KO
DMSO	0.135609	0.088069	0.085988	0.057478	0.051987	0.044585
1 day	0.26069	0.253665	0.292971	0.064457	0.060282	0.071554
6 day	2.51046	2.57971	2.59202	0.148975	0.169066	0.125195
Right panel	Control			STING KO
DMSO	0.073714	0.05841	0.030094	0.07431	0.041793	0.073432
1 day	0.323663	0.144046	0.385966	0.04298	0.055117	0.063762
6 day	2.24489	1.97527	2.31831	0.076967	0.024932	0.072677
Fig 5E
	IgG				KDM5A				KDM5B
NDUFA9	0	0.01	0	0	0.4	0.4	0.4	0.39	0	0	0	0.01
STING	0.01	0.07	0.07	0.04	0.04	0.05	0.05	0.03	0.3	0.3	0.26	0.28
Negative control	0	0.01	0	0	0	0	0	0.01	0.01	0.01	0.01	0.01

## Sheet: Fig 6
Fig 6A
	DMSO	KDM5-C70	DMSO+ddC	KDM5-C70+ddC
	1.10767	0.798975	0.120817	0.151977
	0.89654	0.916463	0.133416	0.1558
	0.995795	0.96229	0.137582	0.134791
Fig 6B
	DMSO			KDM5-C70			ddC			KDM5-C70+ddC
OAS2	0.583938	0.524305	1.89176	59.8819	68.4615	61.4601	2.13596	0.738203	0.734127	4.1715	8.98066	10.4675
IFI44L	0.612116	1.3937	0.994184	60.7647	57.4371	59.5772	1.12814	1.18085	0.831567	1.14883	3.13596	4.31875
IFI44	1.45487	0.239152	1.30598	75.114	73.2688	72.0013	2.14416	0.172833	1.08922	4.61562	21.1746	17.2713
Fig 6D
	MCF7		SKBR3
	Control	DNaseI treated	Control	DNaseI treated
	367.615	28.2083	81.2	31.3158
	245.222	19.6177	68.2273	96.1176
	374.826	54.7692	111.842	84.4444
	128.471	141.719	25.2105
	495.85	189.077	104.8
		79.8485
Fig 6E
	DMSO+Lipo			KDM5-C70+Lipo			DMSO+dsDNA90			KDM5-C70+dsDNA90
OAS2	0.950632	0.696779	1.35259	3.2211	3.22847	3.82924	4.16585	3.58404	4.33512	92.3907	97.3118	109.008
IFI44L	1.18701	0.983915	0.829076	6.19133	5.49688	7.86076	2.21074	3.30259	2.71948	211.167	205.572	184.894
IFI44	0.656503	1.3519	0.991594	4.93512	4.21996	5.03905	2.34085	2.55653	2.26609	46.2576	46.1489	46.3466
IFIT1	0.935659	1.0921	0.972239	5.67811	5.7655	5.3988	2.08849	1.47159	3.01957	73.0379	71.3943	66.1282
IFIT3	1.46415	0.791255	0.744591	4.21073	4.31754	3.03215	1.71202	1.03766	1.20045	16.9683	22.5071	21.4459
Fig 6F
	sgControl	sgMAVS	sgTLR3	sgIRF7	sgcGAS	sgSTING	sgTBK1	sgIRF3
	155.9	113.085	152.756	129.923	6.20532	14.5382	4.86587	0.972874
	160.909	120.664	158.611	123.502	5.85803	14.7462	5.88741	0.917828
	156.678	120.194	153.964	132.512	6.28581	16.5537	5.79458	1.45254

## Sheet: Fig 7
Fig 7A
gene1	gene2	cohort	description	t.statistic	p.value	high_cutoff	low_cutoff	high_mean	low_mean	high_median	low_median	high_num	low_num
KDM5B	TMEM173	BLCA	Bladder Urothelial Carcinoma	-5.51276	1.13357e-07	11.5916	10.784	8.62992	9.46426	8.72754	9.72094	102	102
KDM5B	TMEM173	BRCA	Breast invasive carcinoma	-7.05039	5.49392e-12	12.2236	11.3228	8.98818	9.4379	9.09305	9.51768	274	273
KDM5B	TMEM173	OV	Ovarian serous cystadenocarcinoma	-4.41056	2.00488e-05	11.5933	10.6824	9.17447	10.023	9.39434	10.1474	76	76

## Sheet: S1 Fig
Figure S1G
		KDM5-C49			Dong-A-167			GDC-50			CPI-48
	-9.01176	93.4758	94.8501	92.0411	98.9255	97.761	98.4835	100.393	98.2934	98.4294	103.76	98.7012	102.19
	-8.53464	94.0648	91.5729	90.1684	98.577	94.9434	98.1081	98.3388	95.9979	99.1543	102.507	100.347	100.015
	-8.05752	85.0789	83.327	84.7316	96.6458	93.2704	95.961	101.933	97.7195	100.347	101.948	105.271	100.574
	-7.5804	72.695	73.4652	66.6088	91.9849	82.9811	89.4444	97.644	95.3787	94.6236	97.2665	100	91.9505
	-7.10328	16.1066	21.9512	23.2802	77.0437	66.1006	75.9309	92.4488	94.0044	88.2051	78.7057	76.2592	82.3907
	-6.62616	3.5717	2.84679	6.1844	50.5009	33.195	50.8258	81.0315	80.4274	74.8244	47.746	48.0933	45.6468
	-6.14903	0.702258	0.853281	2.63536	25.4392	10.5409	19.1742	54.693	57.4417	54.6326	11.4551	10.8057	12.7992
	-5.67191	-0.3398	-0.11327	2.12188	12.0953	2.9811	7.7928	29.9403	27.7807	29.5326	-0.37001	0.188779	2.72597
	-5.19479	-0.62675	-0.41531	1.86514	4.4577	-0.855	0.9309	11.5004	10.851	13.1919	-0.53613	-0.20388	2.45413
	-4.71767	-0.80797	-0.24919	2.10677	0	2.1258	-3.814	1.91044	2.96761	5.58031	-0.80797	-0.26429	2.2729
	-4.24055	0.702258	-0.44552	1.83493	1.7715	0	0	1.57819	0.445518		0.838179	-0.27939	1.69901
Figure S1H
		KDM5A(1-1090)-Flag			Flag-KDM5B			Flag-KDM5C(2-1560)
	-9.01176	100	100	100	96.2882	95.5259	96.3593	103.483	102.174	90.7252
	-8.53464	100	100	100	96.4103	94.0632	95.2955	102.325	103.601	96.4328
	-8.05752	100	100	100	95.0672	93.3534	95.1537	106.102	104.054	92.6389
	-7.5804	100	100	100	92.7961	86.9219	91.6076	99.018	98.2626	92.3871
	-7.10328	107.052	105.945	105.463	76.1416	70.0581	73.5461	93.9315	94.0154	89.4662
	-6.62616	71.1432	82.7437	78.6041	44.1758	37.6855	46.8794	65.998	70.8326	71.5545
	-6.14903	39.278	30.9507	30.2286	16.1172	8.3674	18.2979	38.1316	31.9876	31.5175
	-5.67191	22.3827	18.3393	28.5921	6.3004	1.0755	8.818	21.6636	19.263	26.834
	-5.19479	3.65824	4.81348	8.66426	2.2222	-0.796	1.4894	3.56723	5.21235	8.68726
	-4.71767	1.15524	1.34777	4.66907	3.2479	0.7959	0.4728	0.646298	0.881316	3.78546
	-4.24055	0.481348	1.1071	2.88809	0	0	0	1.31778	0.394494	2.67752

## Sheet: S2 Fig
S2C
	DMSO			KDM5-C70			Dong-A-167			GDC-50			CPI-48
STAT1	1.04137	0.94191	1.01672	9.37609	9.82023	9.12424	4.13445	3.9294	4.11477	3.64125	3.94905	3.96123	7.44675	7.61322	7.58592
RIG-I	0.956656	1.01114	1.03221	23.0899	23.211	23.344	8.28492	8.03379	7.95486	7.61991	7.10486	6.83956	18.8229	18.4931	19.005
MDA5	0.545252	1.7525	0.702243	56.3635	52.9596	53.4963	14.3978	14.065	14.2094	13.5215	12.0907	12.3788	40.7758	37.3521	38.3199
IRF7	1.0339	0.98884	0.977258	14.4131	14.0884	15.2701	6.98655	6.5871	7.3336	15.8042	6.1592	6.32136	14.3908	14.0942	14.7769
SP110	0.964838	1.03804	0.997127	23.9299	23.063	22.8211	8.65004	8.98817	8.1311	7.10037	8.13818	7.26799	22.1591	21.7363	21.1777
PML	0.995597	0.996546	1.00786	7.80598	7.46703	7.62512	2.15764	2.57778	2.67093	2.51957	2.49538	2.71115	5.45142	5.43559	6.01817
ISG15	1.0377	1.02605	0.936243	114.425	125.998	119.646	32.9952	35.133	35.3039	35.7197	45.6966	35.3961	95.7752	88.1611	91.7216
IFIT1	1.61633	0.711233	0.672434	272.895	276.506	273.685	71.9714	70.6318	65.981	63.4956	62.6809	67.5558	235.801	230.502	222.735
IFIT3	1.09239	0.963912	0.943701	108.218	110.997	100.994	26.9786	22.3803	24.3003	23.7122	22.9522	23.2778	91.6799	91.6431	89.8277
CXCL10	1.29815	0.617316	1.08454	65.7955	71.1707	64.8811	11.3173	10.3929	12.6439	12.4464	11.8218	11.6133	50.1673	58.826	47.4694
S2D
	OAS2			IFI44L			IFI44
DMSO	0.639855	1.07366	1.28648	0.842745	1.39996	0.757293	0.800282	0.852704	1.34701
KDM5-C70	5.53926	8.5833	7.92837	12.2016	8.67657	15.4907	8.10308	9.34044	9.85074
S2E
	OAS2			IFI44L			IFI44
DMSO	0.904382	1.6806	0.415014	1.76812	0.623234	0.608647	1.09646	1.23492	0.668625
KDM5-C70	4.06553	3.62733	4.20511	7.81918	2.39981	4.10205	3.21688	2.8933	2.91193
S2G
Left panel	OAS2			IFI44L
siControl-1	0.95349	1.06132	0.985186	1.00234	0.951992	1.04567
siControl-2	0.049572	0.068783	0.048843	0.055331	0.03874	0.081481
siKDM5A-1	0.207464	0.274647	0.345066	0.104797	0.126109	0.131994
siKDM5A-2	0.116027	0.150875	0.105657	0.077801	0.028816	0.084457
siKDM5B-1	5.2865	4.75578	5.03807	3.63723	3.75425	3.77788
siKDM5B-2	22.1746	23.494	24.0011	54.349	54.1994	56.5572
siKDM5C-1	4.29864	4.01897	4.10976	3.95905	3.69757	3.27837
siKDM5C-2	4.44704	4.43304	4.34849	5.04443	4.87849	4.67339
siKDM5BC-1	80.0439	81.4982	79.5045	149.408	142.613	133.654
siKDM5BC-2	39.2877	39.268	45.6314	81.6488	80.6107	88.7831
Right panel
	IRF7			STAT1			ISG15
siControl-1	1.01078	0.946837	1.04239	0.99176	1.00925	0.998995	0.995905	1.01847	0.985628
siControl-2	0.651819	0.801308	0.624079	0.454952	0.472804	0.483209	0.181579	0.180797	0.190948
siKDM5A-1	0.479681	1.05637	0.838717	0.716588	0.762605	0.740865	0.435291	0.435152	0.440182
siKDM5A-2	0.909234	0.89487	0.924662	0.556621	0.645224	0.556272	0.295953	0.288951	0.295903
siKDM5B-1	2.26743	1.98435	2.40695	1.99487	1.97342	1.9397	3.86393	3.87076	3.90211
siKDM5B-2	3.24116	3.27344	3.39871	3.9408	3.93576	4.09156	8.94798	8.75194	8.9612
siKDM5C-1	3.29755	3.29611	3.84488	2.52104	2.66571	2.78266	4.68386	4.61985	4.89645
siKDM5C-2	3.0587	3.16559	2.82865	2.36904	2.44221	2.33018	4.12857	4.34188	4.43614
siKDM5BC-1	8.12307	7.88356	8.22293	9.04918	9.147	9.27927	27.0398	26.6429	26.1527
siKDM5BC-2	4.40543	4.40937	4.5155	4.81924	4.83657	5.20413	13.2773	13.1825	13.4098

## Sheet: S3 Fig
S3B
		OAS2			IFI44L
DMSO	sgControl	1.01247	0.533173	1.45436	0.96303	0.653052	1.38392
	sgIRF3-1	0.232897	0.044119	0.094173	0.34839	0.732008	0.425492
	sgIRF3-2	0.099124	0.018418	0.009528	0.237612	0.809239	0.493739
	sgIRF3-3	0.062952	0.05493	0.021436	0.617401	0.42469	0.053332
KDM5-C70	sgControl	73.7987	86.0236	72.8027	231.41	223.561	218.417
	sgIRF3-1	0.692467	0.335674	0.52547	0.328723	0.736541	0.679997
	sgIRF3-2	0.107587	0.044226	0.338727	0.414874	0.25729	0.535064
	sgIRF3-3	0.142019	0.26013	0.234444	0.964488	0.795	0.456035
S3E
Left panel
	DMSO					KDM5-C70
	sgControl	sgSTING	sgcGAS	sgIRF3	sgTBK1	sgControl	sgSTING	sgcGAS	sgIRF3	sgTBK1
	1.31475	0.575505	0.801604	0.501933	0.590352	13.0286	0.830303	3.64878	0.436046	1.64488
	0.689704	0.310809	0.129787	0.306137	0.406876	13.3626	2.72394	1.06538	1.24265	1.32762
	0.995543	0.205147	0.178858	0.515506	0.245008	9.98722	2.60572	1.67912	0.637772	3.37416
Middle panel
	DMSO					KDM5-C70
	sgControl	sgSTING	sgcGAS	sgIRF3	sgTBK1	sgControl	sgSTING	sgcGAS	sgIRF3	sgTBK1
	0.946764	0.66208	0.659125	0.710267	0.674023	5.57273	1.10712	1.60408	0.937892	1.98143
	0.96668	0.623774	0.662355	0.646103	0.646452	5.36561	1.46009	1.22706	1.00588	1.76494
	1.08656	0.625254	0.946027	0.761362	0.718625	4.98623	1.65826	1.33553	1.38678	1.81927
Right panel
	DMSO					KDM5-C70
	sgControl	sgSTING	sgcGAS	sgIRF3	sgTBK1	sgControl	sgSTING	sgcGAS	sgIRF3	sgTBK1
	1.01169	0.863858	1.01552	0.966668	1.25593	3.87889	1.3361	1.79394	1.27918	2.70298
	1.06467	0.759579	1.06406	0.90373	1.2642	3.91064	1.70412	1.56139	1.34869	2.54248
	0.923639	0.705457	1.09902	1.13613	1.11508	4.16402	1.4945	1.60215	1.36205	2.88167
S3F
			IFNβ(u/ml)
	DMSO	KDM5-C70	0	5	10	25	100	500
IFI44L	0	2.61994	0	0.890785	1.57066	2.25641	3.20379	3.69804
IFIT1	0	2.49323	0	1.81409	2.34414	2.69416	3.18669	3.37475
IFI44	0	2.40804	0	0.613411	1.36484	1.90468	2.80013	3.39681
OAS2	0	2.29363	0	1.22742	1.85619	2.40882	3.33374	3.76434
OAS1	0	2.01666	0	1.53823	1.8452	2.19251	2.56462	2.85741
ISG15	0	2.00698	0	1.4152	1.80043	1.98605	2.36973	2.57301
IFIT3	0	1.97556	0	0.852845	1.31347	1.82079	2.7019	3.44806
CXCL10	0	1.9468	0	0.625512	0.689807	1.12967	1.34815	1.6974
MDA5	0	1.80775	0	1.26609	1.59926	1.89653	2.29144	2.67973
OASL	0	1.71759	0	0.541332	0.934121	1.59571	2.5255	3.27211
PARP12	0	1.48368	0	0.823249	1.17772	1.41136	1.64203	2.06139
RIG-I	0	1.40322	0	0.664322	0.961833	1.05236	1.46819	1.7326
SP110	0	1.38421	0	0.825836	1.20397	1.42675	1.7287	1.99455
IRF7	0	1.17343	0	0.544764	0.672591	0.836816	0.967062	1.30223
IFITM3	0	1.14828	0	0.510319	0.75614	0.904378	1.18692	1.36058
TAP1	0	0.964497	0	0.306356	0.594793	0.712847	1.2262	1.72518
STAT1	0	0.947104	0	0.428932	0.684567	0.804418	1.01982	1.23719
IRF1	0	0.799979	0	0.132942	0.246882	0.395742	0.674006	1.08337
PML	0	0.797129	0	0.308423	0.506761	0.626397	0.920601	1.30272
ISG20	0	0.783375	0	0.15429	0.129681	0.34108	0.75541	1.25907
MX2	0	0.633572	0	0.051694	0.298875	0.454451	0.775233	1.82046
USP2	0	0.381576	0	-0.0205216	0.119114	0.07044	0.133558	0.181944
APOBEC3F	0	0.374222	0	0.0472241	0.066114	0.077478	0.087073	0.102087
FCGR1A	0	0.328204	0	-0.000188144	0.083348	0.08395	0.07014	0.169292
TRIM25	0	0.257492	0	0.159284	0.337705	0.411583	0.490135	0.692137
LY6E	0	0.245541	0	0.061824	0.034731	0.104345	0.124852	0.226939
MAFK	0	0.152516	0	-0.0670328	0.213827	0.013443	0.126741	0.277345
MGAT1	0	0.143341	0	0.0522663	0.073639	0.091927	0.109424	0.101108
GPR146	0	0.1225	0	-0.00650977	0.081015	0.03714	0.005945	-0.00011
APOBEC3G	0	0.097356	0	-0.0153149	0.01238	-0.12835	-0.07413	-0.15243
MITD1	0	0.077296	0	0.0176699	0.152303	0.121103	0.189588	0.251677
TRIM62	0	0.064677	0	0.0748436	0.054073	0.052266	0.057647	0.046923
S3G
Middle panel	Mock medium	KDM5-C70 medium	Mock medium	KDM5-C70 medium	Mock medium	KDM5-C70 medium	Mock medium	KDM5-C70 medium	Mock medium	KDM5-C70 medium
	sgControl	sgControl	sgSTING	sgSTING	sgcGAS	sgcGAS	sgIRF3	sgIRF3	sgTBK1	sgTBK1
	0.871004	3.76662	0.926126	1.41509	0.805099	0.425835	0.955639	0.699652	1.27427	1.21379
	1.46942	6.32076	0.899415	1.33237	0.504733	0.429632	1.05362	1.86985	0.907957	1.19287
	0.659571	5.17849	1.17446	0.946409	1.69017	0.588988	0.990742	1.20512	0.817776	1.55154
Right panel	Mock medium	KDM5-C70 medium	Mock medium	KDM5-C70 medium	Mock medium	KDM5-C70 medium	Mock medium	KDM5-C70 medium	Mock medium	KDM5-C70 medium
	sgControl	sgControl	sgSTING	sgSTING	sgcGAS	sgcGAS	sgIRF3	sgIRF3	sgTBK1	sgTBK1
	1.97973	11.0402	1.66174	1.23679	0.319637	2.20641	0.918862	0.036602	0.231901	2.87858
	0.96308	6.09643	1.29839	1.15006	0.445204	1.63024	1.45735	0.254545	2.32878	1.22452
	0.057194	14.0763	0.039868	2.77041	2.23516	3.58152	0.623785	0.737935	0.439322	5.30332

[truncated: 4 more sheets: S4 Fig, S5 Fig, S6 Fig, S7 Fig]
