# Supplementary material for: KDM5 histone demethylases repress immune response via suppression of STING
Source: PLoS Biol. 2018 Aug 6;16(8):e2006134. doi: 10.1371/journal.pbio.2006134 (PMC6095604; doi:10.1371/journal.pbio.2006134)
Supplement: S2 Data — (XLSX) [file pbio.2006134.s014.xlsx]

## Sheet: total
Gene symbol	Ensembl_gene_id	Gene description	Log2 FoldChange	P value	Adjusted P value	DMSO-1	DMSO-2	KDM5-C70-1	KDM5-C70-2
IFIT1	ENSG00000185745.9	interferon induced protein with tetratricopeptide repeats 1	6.9676	4.5101e-214	3.9208e-210	5.10118	5.05215	11.4109	11.4927
IFI6	ENSG00000126709.14	interferon alpha inducible protein 6	6.38113	0	0	6.93097	7.33991	13.5553	13.4343
DDX60	ENSG00000137628.16	DExD/H-box helicase 60	5.49379	2.51959e-86	2.92054e-83	4.53119	4.76957	9.33489	9.33219
OAS2	ENSG00000111335.12	2'-5'-oligoadenylate synthetase 2	5.30276	3.83717e-56	2.77987e-53	4.20369	4.14751	8.46138	8.50308
OAS1	ENSG00000089127.12	2'-5'-oligoadenylate synthetase 1	4.89041	7.236e-117	1.7973e-113	5.47198	5.65202	10.0878	9.93807
IFIH1	ENSG00000115267.5	interferon induced with helicase C domain 1	4.66857	4.88462e-82	4.99581e-79	5.23821	5.20613	9.25157	9.33469
SAMD9	ENSG00000205413.7	sterile alpha motif domain containing 9	4.21809	4.42968e-52	2.85255e-49	5.10118	4.96624	8.54865	8.68267
IFIT2	ENSG00000119922.8	interferon induced protein with tetratricopeptide repeats 2	4.10744	2.23835e-35	6.5963e-33	4.76065	4.52055	7.82012	8.16351
IFIT3	ENSG00000119917.13	interferon induced protein with tetratricopeptide repeats 3	4.00513	3.03325e-34	8.50631e-32	4.53119	4.65385	7.68766	7.89147
PROKR1	ENSG00000169618.6	prokineticin receptor 1	3.95662	6.67284e-27	1.0359e-24	4.33144	4.14751	7.30046	7.23884
DDX60L	ENSG00000181381.13	DExD/H-box 60 like	3.93277	1.64725e-44	7.34378e-42	5.14872	4.96624	8.26914	8.43476
PARP9	ENSG00000138496.16	poly(ADP-ribose) polymerase family member 9	3.84787	3.037e-143	1.0561e-139	7.28065	7.03002	10.8948	10.8709
LAMB1	ENSG00000091136.13	laminin subunit beta 1	3.84457	9.7468e-34	2.42097e-31	4.94482	4.52055	7.92186	7.7782
FAM84A	ENSG00000162981.13	family with sequence similarity 84 member A	3.83214	5.1468e-67	4.70986e-64	5.66837	5.7938	9.1125	9.26301
OAS3	ENSG00000111331.12	2'-5'-oligoadenylate synthetase 3	3.62984	6.8915e-180	3.9941e-176	8.18864	8.19641	11.8554	11.7161
NELL2	ENSG00000184613.10	neural EGFL like 2	3.58149	6.34567e-46	3.06478e-43	5.43602	5.43449	8.47926	8.58521
DDX58	ENSG00000107201.9	DExD/H-box helicase 58	3.46063	3.1172e-108	6.022e-105	7.08994	7.24131	10.4342	10.5937
SULF1	ENSG00000137573.13	sulfatase 1	3.4237	8.73848e-86	9.49599e-83	6.72425	6.7034	9.85965	10.0579
ITGA1	ENSG00000213949.8	integrin subunit alpha 1	3.3975	1.16397e-18	8.39749e-17	4.03555	4.58984	6.89361	7.10369
DTX3L	ENSG00000163840.9	deltex E3 ubiquitin ligase 3L	3.35523	2.7793e-111	6.0404e-108	7.44044	7.24914	10.5591	10.6348
FAM129A	ENSG00000135842.16	family with sequence similarity 129 member A	3.33974	2.48378e-19	1.91935e-17	4.69056	4.14751	6.97218	7.07986
PARP14	ENSG00000173193.13	poly(ADP-ribose) polymerase family member 14	3.32539	3.1572e-102	4.5746e-99	7.32686	7.10975	10.4181	10.4385
ADAMTS1	ENSG00000154734.14	ADAM metallopeptidase with thrombospondin type 1 motif 1	3.32168	9.72922e-25	1.19973e-22	4.9995	4.65385	7.5417	7.44829
DMRTA1	ENSG00000176399.3	DMRT like family A1	3.27778	9.93791e-20	8.18912e-18	4.69056	4.52055	7.00988	7.29157
PARP12	ENSG00000059378.12	poly(ADP-ribose) polymerase family member 12	3.26075	8.95096e-45	4.09554e-42	5.60624	5.85928	8.56549	8.70604
MAOB	ENSG00000069535.13	monoamine oxidase B	3.2439	1.88778e-40	6.83809e-38	5.66837	5.83782	8.56967	8.73283
CMPK2	ENSG00000134326.11	cytidine/uridine monophosphate kinase 2	3.2155	2.05563e-18	1.44701e-16	4.61457	4.52055	6.88008	7.3223
LAMP3	ENSG00000078081.7	lysosomal associated membrane protein 3	3.17342	5.56961e-16	2.9981e-14	4.43811	4.36003	6.6598	6.9278
CDH18	ENSG00000145526.11	cadherin 18	3.15761	3.03055e-22	3.3777e-20	4.8871	4.76957	7.32054	7.3223
IL1R1	ENSG00000115594.11	interleukin 1 receptor type 1	3.00056	2.68251e-49	1.55469e-46	6.20797	6.49306	9.11822	9.16528
MAP2	ENSG00000078018.19	microtubule associated protein 2	2.93344	9.19001e-49	5.15441e-46	6.79216	6.42462	9.38314	9.37411
TLE4	ENSG00000106829.18	transducin like enhancer of split 4	2.92556	4.12276e-20	3.53115e-18	4.9995	4.96624	7.18469	7.48492
RSAD2	ENSG00000134321.11	radical S-adenosyl methionine domain containing 2	2.88959	1.91158e-11	5.21769e-10	3.62496	3.99547	5.97433	6.23199
LGALS3BP	ENSG00000108679.12	galectin 3 binding protein	2.87886	4.87465e-61	3.85252e-58	7.18347	7.53803	10.3347	10.0335
HAPLN1	ENSG00000145681.10	hyaluronan and proteoglycan link protein 1	2.85626	7.21465e-11	1.77679e-09	4.03555	3.99547	6.09932	6.20978
PEG10	ENSG00000242265.5	paternally expressed 10	2.84888	9.7246e-106	1.6908e-102	8.64948	8.586	11.354	11.5416
COL14A1	ENSG00000187955.11	collagen type XIV alpha 1 chain	2.83604	9.34612e-25	1.16072e-22	5.50692	5.27598	7.90208	7.6552
PGM2L1	ENSG00000165434.7	phosphoglucomutase 2 like 1	2.82835	8.2542e-41	3.05353e-38	6.24777	6.12831	8.73505	8.77027
B3GNT5	ENSG00000176597.11	UDP-GlcNAc:betaGal beta-1,3-N-acetylglucosaminyltransferase 5	2.82385	8.71588e-52	5.41225e-49	6.7381	6.64475	9.23851	9.44291
CXADR	ENSG00000154639.18	CXADR, Ig-like cell adhesion molecule	2.79388	6.65214e-41	2.51437e-38	6.71026	6.32275	9.11536	9.17088
LINC01522	ENSG00000237423.1	long intergenic non-protein coding RNA 1522	2.76654	4.9453e-104	7.8166e-101	8.8102	8.86975	11.6671	11.5313
OASL	ENSG00000135114.12	2'-5'-oligoadenylate synthetase like	2.73883	6.32255e-29	1.16947e-26	5.72764	5.7938	8.26914	8.04007
HMCN1	ENSG00000143341.11	hemicentin 1	2.71185	1.79198e-38	5.76986e-36	7.04631	6.51951	9.3568	9.4266
SORBS1	ENSG00000095637.21	sorbin and SH3 domain containing 1	2.70284	3.12227e-15	1.53787e-13	4.69056	5.09267	6.93344	7.22805
SOX2	ENSG00000181449.3	SRY-box 2	2.69678	5.86504e-28	9.90053e-26	5.83861	6.39627	8.47035	8.82465
MYRIP	ENSG00000170011.13	myosin VIIA and Rab interacting protein	2.69437	1.8486e-19	1.45437e-17	5.14872	5.16956	7.40754	7.27071
SEMA5A	ENSG00000112902.11	semaphorin 5A	2.67122	7.92147e-32	1.81224e-29	6.3054	5.94183	8.51004	8.58521
RPRM	ENSG00000177519.3	reprimo, TP53 dependent G2 arrest mediator homolog	2.63113	1.74414e-20	1.5996e-18	5.3213	5.40441	7.71061	7.41069
IFITM1	ENSG00000185885.15	interferon induced transmembrane protein 1	2.59656	3.40045e-41	1.31386e-38	7.72163	8.07008	10.7579	10.2288
PARM1	ENSG00000169116.11	prostate androgen-regulated mucin-like protein 1	2.59344	8.33107e-14	3.4571e-12	4.82591	4.96624	7.12877	6.78725
TMSB15A	ENSG00000158164.6	thymosin beta 15a	2.58702	2.09402e-22	2.3642e-20	5.69835	5.49252	7.77005	7.83595
BASP1	ENSG00000176788.8	brain abundant membrane attached signal protein 1	2.57877	8.00716e-54	5.56882e-51	7.10065	7.10111	9.48393	9.62751
LYN	ENSG00000254087.7	LYN proto-oncogene, Src family tyrosine kinase	2.56191	5.53882e-20	4.67492e-18	5.47198	5.46385	7.56708	7.67116
BISPR	ENSG00000282851.1	BST2 interferon stimulated positive regulator (non-protein coding)	2.55918	2.21647e-22	2.48631e-20	5.60624	5.85928	8.0944	7.86398
POU3F2	ENSG00000184486.8	POU class 3 homeobox 2	2.54148	4.0176e-13	1.46138e-11	5.10118	4.71352	6.94647	6.90079
SLC1A1	ENSG00000106688.11	solute carrier family 1 member 1	2.5387	6.41088e-34	1.6392e-31	6.28646	6.24506	8.51871	8.6102
IFIT5	ENSG00000152778.8	interferon induced protein with tetratricopeptide repeats 5	2.47219	2.39169e-49	1.43394e-46	7.44044	7.40439	9.69932	9.91821
ASCL1	ENSG00000139352.3	achaete-scute family bHLH transcription factor 1	2.46229	4.00335e-13	1.45925e-11	4.76065	5.16956	6.95938	6.98032
STAT1	ENSG00000115415.18	signal transducer and activator of transcription 1	2.45453	1.6558e-148	7.1972e-145	11.3477	11.3151	13.8048	13.8
ADD3	ENSG00000148700.13	adducin 3	2.44941	1.57962e-29	3.08595e-27	6.28646	6.50635	8.59859	8.72141
SLCO4C1	ENSG00000173930.8	solute carrier organic anion transporter family member 4C1	2.44321	9.39046e-28	1.55497e-25	6.34251	6.14562	8.36366	8.5512
ADGRL2	ENSG00000117114.19	adhesion G protein-coupled receptor L2	2.42383	2.44591e-11	6.63448e-10	4.69056	4.96624	6.8387	6.63109
DPY19L2P1	ENSG00000189212.12	DPY19L2 pseudogene 1	2.39989	2.23976e-08	3.30583e-07	4.20369	4.14751	5.64915	6.29657
MARCKS	ENSG00000277443.1	myristoylated alanine rich protein kinase C substrate	2.3994	2.96992e-64	2.5819e-61	7.92699	7.81025	10.2079	10.2044
PKIA	ENSG00000171033.12	cAMP-dependent protein kinase inhibitor alpha	2.39892	2.09404e-13	8.10892e-12	5.23821	5.16956	7.02223	7.33239
APOL6	ENSG00000221963.5	apolipoprotein L6	2.37227	1.97086e-08	2.9325e-07	4.43811	4.14751	6.02573	6.09289
EIF2AK2	ENSG00000055332.16	eukaryotic translation initiation factor 2 alpha kinase 2	2.35461	2.0566e-101	2.75059e-98	9.93108	9.89902	12.2449	12.307
ATP1B1P1	ENSG00000249212.1	ATPase Na+/K+ transporting subunit beta 1 pseudogene 1	2.34792	5.21274e-34	1.39437e-31	6.88206	6.79242	8.94578	9.13977
ZMYND8	ENSG00000101040.19	zinc finger MYND-type containing 8	2.33349	1.4963e-125	4.336e-122	11.8489	11.9558	14.269	14.2472
RND3	ENSG00000115963.13	Rho family GTPase 3	2.29451	9.03297e-34	2.27618e-31	6.9548	6.81382	9.0148	9.07247
ATP1B1	ENSG00000143153.12	ATPase Na+/K+ transporting subunit beta 1	2.29394	2.7141e-81	2.62167e-78	10.0618	10.0313	12.2387	12.4647
SAMHD1	ENSG00000101347.8	SAM and HD domain containing deoxynucleoside triphosphate triphosphohydrolase 1	2.2823	5.68553e-64	4.70735e-61	8.51693	8.47414	10.6663	10.8334
TNFRSF19	ENSG00000127863.15	TNF receptor superfamily member 19	2.27626	6.1316e-08	8.06431e-07	4.33144	4.36003	5.92087	6.14086
EPHA6	ENSG00000080224.17	EPH receptor A6	2.24607	2.10082e-07	2.40626e-06	4.20369	4.26324	5.94787	5.85291
MAP1B	ENSG00000131711.14	microtubule associated protein 1B	2.2407	1.47763e-48	8.0286e-46	7.71471	7.71764	9.91648	9.86561
TGFB2	ENSG00000092969.11	transforming growth factor beta 2	2.2338	1.96676e-09	3.65293e-08	5.10118	4.8727	7.11732	6.45527
PALMD	ENSG00000099260.10	palmdelphin	2.22509	1.16038e-07	1.41981e-06	4.43811	4.26324	5.89331	6.06825
ZCCHC12	ENSG00000174460.3	zinc finger CCHC-type containing 12	2.19943	5.99086e-07	6.07719e-06	4.03555	4.14751	5.74616	5.73047
ITGB8	ENSG00000105855.9	integrin subunit beta 8	2.18699	3.66597e-13	1.34757e-11	5.47198	5.43449	7.31054	7.22805
EPHA4	ENSG00000116106.11	EPH receptor A4	2.18298	7.34232e-32	1.70215e-29	7.05735	7.44581	9.34467	9.40059
SOX9	ENSG00000125398.5	SRY-box 9	2.18212	6.24323e-26	8.82529e-24	6.93097	6.64475	8.91656	8.77027
IFIT1P1	ENSG00000215515.2	interferon induced protein with tetratricopeptide repeats 1 pseudogene 1	2.18099	3.39396e-07	3.69279e-06	4.20369	4.14751	5.77694	5.73047
FAM105A	ENSG00000145569.5	family with sequence similarity 105 member A	2.17745	1.77968e-47	9.37677e-45	8.23281	7.94123	10.2025	10.2581
PHLDB2	ENSG00000144824.19	pleckstrin homology like domain family B member 2	2.16029	8.1843e-13	2.83467e-11	5.75628	5.37356	7.46272	7.37208
ACSL4	ENSG00000068366.19	acyl-CoA synthetase long chain family member 4	2.15457	1.67324e-11	4.60327e-10	5.47198	5.24158	7.05864	7.20623
USP18	ENSG00000184979.9	ubiquitin specific peptidase 18	2.14605	1.52297e-15	7.85753e-14	5.72764	5.94183	7.85484	7.57259
UNC5C	ENSG00000182168.14	unc-5 netrin receptor C	2.1409	1.53008e-09	2.90749e-08	5.10118	4.82249	6.61126	6.64751
IGFBP3	ENSG00000146674.14	insulin like growth factor binding protein 3	2.13239	7.28068e-13	2.5522e-11	5.574	5.46385	7.35986	7.23884
NTNG1	ENSG00000162631.18	netrin G1	2.12466	1.21282e-10	2.85415e-09	5.05153	5.13177	6.6598	6.85927
UBE2QL1	ENSG00000215218.3	ubiquitin conjugating enzyme E2 Q family like 1	2.10801	1.63347e-30	3.46354e-28	6.97824	6.89631	8.86311	8.9636
CSRP2	ENSG00000175183.9	cysteine and glycine rich protein 2	2.10514	7.47862e-07	7.40494e-06	4.61457	4.14751	5.89331	6.11709
PTGER3	ENSG00000050628.20	prostaglandin E receptor 3	2.09724	3.97759e-11	1.03376e-09	5.28048	5.37356	7.04661	7.04334
NRG3	ENSG00000185737.12	neuregulin 3	2.09333	5.58524e-23	6.60616e-21	6.46507	6.47964	8.39698	8.36793
IFI44L	ENSG00000137959.15	interferon induced protein 44 like	2.07586	3.69472e-06	3.02449e-05	4.03555	3.62496	5.42956	5.6304
PDE1A	ENSG00000115252.18	phosphodiesterase 1A	2.07145	1.75864e-12	5.71541e-11	5.66837	5.60106	7.45367	7.34242
MKX	ENSG00000150051.13	mohawk homeobox	2.06417	7.46981e-07	7.40043e-06	4.69056	4.36003	6.14624	6.04315
NLRP1	ENSG00000091592.15	NLR family pyrin domain containing 1	2.06345	6.71574e-08	8.74656e-07	4.53119	4.82249	6.23549	6.23199
PPARGC1A	ENSG00000109819.8	PPARG coactivator 1 alpha	2.06098	5.1033e-07	5.25658e-06	4.61457	4.52055	6.16911	6.01758
C19orf66	ENSG00000130813.17	chromosome 19 open reading frame 66	2.052	6.20489e-08	8.14223e-07	4.94482	4.76957	6.47293	6.4364
PTHLH	ENSG00000087494.15	parathyroid hormone like hormone	2.04263	1.10494e-06	1.04128e-05	4.43811	4.44464	6.00027	5.88181
HAS2	ENSG00000170961.6	hyaluronan synthase 2	2.03797	3.78855e-06	3.09048e-05	4.03555	4.26324	5.6823	5.66463
MAP6	ENSG00000171533.11	microtubule associated protein 6	2.02934	3.53638e-07	3.83097e-06	4.43811	4.76957	6.33944	5.96492
SEMA6A	ENSG00000092421.16	semaphorin 6A	2.02874	3.99688e-16	2.24173e-14	5.94093	6.17958	7.96062	7.77081
MLLT11	ENSG00000213190.3	MLLT11, transcription factor 7 cofactor	2.01698	2.427e-25	3.17279e-23	7.02398	7.10111	8.84943	9.10212
HOXD8	ENSG00000175879.8	homeobox D8	2.01434	3.42332e-08	4.83126e-07	5.14872	4.82249	6.45463	6.69566
MAML2	ENSG00000184384.13	mastermind like transcriptional coactivator 2	2.01207	7.86328e-09	1.28254e-07	4.82591	5.60106	7.03447	6.98032
GPRC5B	ENSG00000167191.11	G protein-coupled receptor class C group 5 member B	2.00746	3.64017e-11	9.56068e-10	5.39897	5.46385	7.10578	7.05562
HIST1H2BJ	ENSG00000124635.8	histone cluster 1 H2B family member j	1.99335	3.39625e-20	2.96737e-18	6.49818	6.33777	8.24843	8.20241
ST6GALNAC5	ENSG00000117069.14	ST6 N-acetylgalactosaminide alpha-2,6-sialyltransferase 5	1.98253	6.31157e-06	4.85143e-05	4.33144	4.26324	5.77694	5.79312
PCDH7	ENSG00000169851.15	protocadherin 7	1.96907	1.09043e-05	7.89312e-05	3.62496	4.14751	5.89331	5.40281
EFEMP1	ENSG00000115380.19	EGF containing fibulin extracellular matrix protein 1	1.95961	1.05044e-28	1.88288e-26	7.76913	7.41137	9.51458	9.48177
OXGR1	ENSG00000165621.8	oxoglutarate receptor 1	1.95342	1.09839e-05	7.94084e-05	3.62496	4.36003	5.6823	5.66463
CLDN1	ENSG00000163347.5	claudin 1	1.94735	3.67975e-10	7.85993e-09	5.60624	5.43449	7.14013	7.15018
PRICKLE1	ENSG00000139174.10	prickle planar cell polarity protein 1	1.94262	4.81703e-10	9.99448e-09	5.54091	5.46385	7.249	7.00587
RIMKLA	ENSG00000177181.14	ribosomal modification protein rimK like family member A	1.93687	9.13249e-12	2.64644e-10	5.7843	5.52055	7.249	7.3223
ZNF385B	ENSG00000144331.18	zinc finger protein 385B	1.93299	2.96512e-06	2.48936e-05	4.82591	4.36003	6.07523	6.14086
PLCL1	ENSG00000115896.15	phospholipase C like 1 (inactive)	1.92796	9.33163e-07	9.00883e-06	4.76065	4.71352	6.14624	6.20978
HTR7	ENSG00000148680.15	5-hydroxytryptamine receptor 7	1.92133	5.67648e-06	4.41399e-05	4.33144	4.44464	5.92087	5.66463
HIST1H3G	ENSG00000273983.1	histone cluster 1 H3 family member g	1.91278	2.13935e-12	6.87557e-11	6.03595	6.00055	7.46272	7.94492
APLP1	ENSG00000105290.11	amyloid beta precursor like protein 1	1.90921	2.48751e-16	1.42271e-14	6.65288	6.62059	8.68201	8.12353
SP100	ENSG00000067066.16	SP100 nuclear antigen	1.90013	2.3694e-27	3.81452e-25	7.40645	7.24131	9.12391	9.14832
SLIT2	ENSG00000145147.19	slit guidance ligand 2	1.8992	3.38892e-13	1.25368e-11	5.81174	5.88041	7.48065	7.46672
ENO2	ENSG00000111674.8	enolase 2	1.89271	7.74256e-31	1.68275e-28	7.63634	7.5758	9.53394	9.32215
BST2	ENSG00000130303.12	bone marrow stromal cell antigen 2	1.88421	1.03357e-27	1.69534e-25	8.23763	8.41304	10.425	9.95766
SEMA6D	ENSG00000137872.15	semaphorin 6D	1.88394	3.97252e-15	1.93474e-13	6.3054	6.58354	7.99836	8.36304
NMI	ENSG00000123609.10	N-myc and STAT interactor	1.88301	3.82456e-11	9.99964e-10	5.89076	5.65202	7.33047	7.43898
FRMD3	ENSG00000172159.15	FERM domain containing 3	1.88049	1.56598e-11	4.37745e-10	6.20797	5.77122	7.60842	7.7333
SP110	ENSG00000135899.16	SP110 nuclear body protein	1.87882	8.90315e-08	1.12255e-06	5.14872	5.05215	6.61126	6.52828
EHF	ENSG00000135373.12	ETS homologous factor	1.87639	1.14227e-06	1.07123e-05	4.76065	4.96624	6.19159	6.4364
PPP1R14C	ENSG00000198729.4	protein phosphatase 1 regulatory inhibitor subunit 14C	1.87567	1.21923e-05	8.69872e-05	4.33144	4.44464	5.83642	5.69797
UBE2L6	ENSG00000156587.15	ubiquitin conjugating enzyme E2 L6	1.87364	5.26976e-15	2.53109e-13	6.16696	6.27667	7.97331	7.81456
CDK6	ENSG00000105810.9	cyclin dependent kinase 6	1.82015	2.05419e-28	3.57162e-26	7.72851	7.63065	9.4795	9.39342
DACT3	ENSG00000197380.10	dishevelled binding antagonist of beta catenin 3	1.81945	1.34119e-05	9.46785e-05	4.33144	4.71352	6.00027	5.82336
2006-09-01	ENSG00000125354.22	septin 6	1.81772	1.27372e-08	1.98265e-07	5.39897	5.40441	6.86642	6.90079
FAM46A	ENSG00000112773.15	family with sequence similarity 46 member A	1.80903	1.63032e-42	6.59217e-40	9.04277	8.91938	10.6991	10.8571
TMEM140	ENSG00000146859.6	transmembrane protein 140	1.8087	4.01531e-05	0.000249247	4.20369	4.36003	5.64915	5.59522
RP3-453C12.15	ENSG00000277022.1		1.80808	7.32961e-07	7.28644e-06	5.3213	4.8727	6.41729	6.71134
LINC00847	ENSG00000245060.6	long intergenic non-protein coding RNA 847	1.80727	2.50508e-13	9.48929e-12	6.43114	6.1627	8.03513	7.82173
EDIL3	ENSG00000164176.12	EGF like repeats and discoidin domains 3	1.80608	2.42204e-05	0.000160305	4.53119	4.52055	6.00027	5.73047
ZDHHC22	ENSG00000177108.5	zinc finger DHHC-type containing 22	1.80403	2.46431e-07	2.78668e-06	4.94482	5.34191	6.75209	6.47389
TENM4	ENSG00000149256.14	teneurin transmembrane protein 4	1.80066	2.26977e-08	3.34728e-07	5.39897	5.27598	6.722	6.84516
GPC3	ENSG00000147257.13	glypican 3	1.79744	2.13364e-13	8.24391e-12	6.3054	6.22898	7.97961	7.77081
KIAA0226L	ENSG00000102445.18	RUN and cysteine rich domain containing beclin 1 interacting protein like	1.79616	3.3742e-07	3.67589e-06	5.28048	5.09267	6.7669	6.49226
LMO3	ENSG00000048540.14	LIM domain only 3	1.78446	6.00056e-05	0.000353188	4.33144	3.99547	5.54416	5.55904
TRPC6	ENSG00000137672.12	transient receptor potential cation channel subfamily C member 6	1.78367	7.59717e-06	5.71332e-05	4.76065	4.8727	5.97433	6.39787
AMER2	ENSG00000165566.12	APC membrane recruitment protein 2	1.78266	1.54213e-05	0.000107295	4.61457	4.58984	5.80702	6.01758
PRKD1	ENSG00000184304.14	protein kinase D1	1.77953	1.46558e-06	1.32888e-05	5.10118	5.01005	6.23549	6.66375
EGLN3	ENSG00000129521.13	egl-9 family hypoxia inducible factor 3	1.77523	3.90813e-24	4.78525e-22	7.67962	7.70066	9.30013	9.52181
ISG15	ENSG00000187608.8	ISG15 ubiquitin-like modifier	1.76919	2.12044e-05	0.000142623	5.23821	5.52055	8.00455	6.78725
LRP2	ENSG00000081479.12	LDL receptor related protein 2	1.76687	4.97237e-09	8.48339e-08	5.50692	5.96169	7.2801	7.30188
RCN1	ENSG00000049449.8	reticulocalbin 1	1.76516	9.82443e-30	1.96342e-27	7.92699	7.97924	9.63303	9.7126
LONRF3	ENSG00000175556.16	LON peptidase N-terminal domain and ring finger 3	1.75872	4.3988e-05	0.000269778	4.53119	4.36003	5.74616	5.73047
FAT1	ENSG00000083857.13	FAT atypical cadherin 1	1.75026	9.52585e-29	1.72527e-26	8.89197	8.51993	10.4065	10.5154
ROR1	ENSG00000185483.11	receptor tyrosine kinase like orphan receptor 1	1.74521	9.22187e-06	6.79986e-05	4.76065	4.92053	6.35932	5.99151
MUM1L1	ENSG00000157502.12	MUM1 like 1	1.74337	7.48582e-05	0.000430837	4.20369	4.44464	5.42956	5.88181
TUBB3P1	ENSG00000220418.1	tubulin beta 3 class III pseudogene 1	1.73883	2.53843e-05	0.000167146	4.61457	4.52055	6.02573	5.66463
SH3GL3	ENSG00000140600.16	SH3 domain containing GRB2 like 3, endophilin A3	1.73856	4.50215e-06	3.60248e-05	4.8871	4.96624	6.27802	6.23199
MOB3B	ENSG00000120162.9	MOB kinase activator 3B	1.7322	2.05994e-06	1.78902e-05	5.3213	4.96624	6.61126	6.47389
SOWAHA	ENSG00000198944.5	sosondowah ankyrin repeat domain family member A	1.73037	1.67349e-05	0.000115145	4.76065	4.71352	5.92087	6.14086
KCTD12	ENSG00000178695.5	potassium channel tetramerization domain containing 12	1.72503	2.85561e-10	6.29283e-09	6.16696	5.83782	7.57545	7.46672
CAMK1	ENSG00000134072.10	calcium/calmodulin dependent protein kinase I	1.72386	9.35427e-10	1.84821e-08	5.75628	5.81599	7.39813	7.10369
KLHL5	ENSG00000109790.16	kelch like family member 5	1.7115	3.00223e-34	8.50631e-32	8.83268	8.66671	10.365	10.5253
ZDHHC11B	ENSG00000206077.10	zinc finger DHHC-type containing 11B	1.7114	0.00010386	0.000572911	4.20369	4.44464	5.58013	5.6304
TMSB10P1	ENSG00000228499.1	thymosin beta 10 pseudogene 1	1.70915	6.61186e-26	9.27099e-24	9.20411	9.64995	11.1641	11.1949
CREG2	ENSG00000175874.9	cellular repressor of E1A stimulated genes 2	1.69952	2.16512e-05	0.000145235	4.82591	4.82249	6.09932	6.11709
SYNM	ENSG00000182253.14	synemin	1.69897	6.56453e-13	2.31987e-11	6.41387	6.42462	8.04718	7.86398
RP11-399J13.2	ENSG00000278952.1		1.68884	4.13951e-07	4.38864e-06	5.28048	5.46385	7.02223	6.47389
RCAN2	ENSG00000172348.14	regulator of calcineurin 2	1.68471	5.92486e-05	0.000349087	4.69056	4.52055	5.92087	5.82336
FGF13	ENSG00000129682.13	fibroblast growth factor 13	1.68109	2.50571e-08	3.65361e-07	5.91608	5.65202	7.17368	7.31213
SLC26A2	ENSG00000155850.7	solute carrier family 26 member 2	1.67988	2.58061e-23	3.11591e-21	7.76244	7.71764	9.27733	9.45215
MATN3	ENSG00000132031.12	matrilin 3	1.67804	4.51216e-08	6.13658e-07	5.66837	5.70103	6.93344	7.27071
PGM5	ENSG00000154330.12	phosphoglucomutase 5	1.67576	4.25375e-14	1.82617e-12	6.80536	6.9162	8.5613	8.30297
BRINP1	ENSG00000078725.12	BMP/retinoic acid inducible neural specific 1	1.66486	0.000206108	0.00104417	4.33144	3.62496	5.42956	5.40281
LYPD1	ENSG00000150551.10	LY6/PLAUR domain containing 1	1.65918	8.13553e-10	1.62776e-08	6.10304	5.96169	7.66435	7.29157
GRIN2D	ENSG00000105464.3	glutamate ionotropic receptor NMDA type subunit 2D	1.65392	0.000199026	0.00101154	4.03555	4.14751	5.58013	5.06805
SLC36A4	ENSG00000180773.14	solute carrier family 36 member 4	1.64933	7.04749e-06	5.33688e-05	5.05153	5.20613	6.19159	6.67979
SIX2	ENSG00000170577.7	SIX homeobox 2	1.64672	1.62012e-06	1.44753e-05	5.3213	5.27598	6.62763	6.63109
DIAPH2	ENSG00000147202.17	diaphanous related formin 2	1.64652	7.27967e-21	7.23266e-19	7.44044	7.42525	8.96176	9.04525
SATB1	ENSG00000182568.16	SATB homeobox 1	1.64595	3.55696e-05	0.000224673	4.69056	4.8727	6.12298	5.93779
HUNK	ENSG00000142149.8	hormonally up-regulated Neu-associated kinase	1.64559	1.68585e-12	5.49941e-11	6.41387	6.69186	8.19529	7.94492
FLT1	ENSG00000102755.10	fms related tyrosine kinase 1	1.64539	5.52333e-05	0.00032821	4.8871	4.82249	6.35932	5.9101
PYGO1	ENSG00000171016.11	pygopus family PHD finger 1	1.64189	9.96554e-06	7.28029e-05	5.23821	4.96624	6.37891	6.41727
C14orf37	ENSG00000139971.15	chromosome 14 open reading frame 37	1.63095	0.000282131	0.00136779	3.62496	4.26324	5.46895	5.27091
HERC6	ENSG00000138642.14	HECT and RLD domain containing E3 ubiquitin protein ligase family member 6	1.62811	1.74414e-28	3.06317e-26	8.27566	8.28626	9.81462	9.93643
HAS3	ENSG00000103044.10	hyaluronan synthase 3	1.62735	2.35545e-05	0.000156433	4.82591	5.09267	6.47293	5.99151
ATP13A4	ENSG00000127249.14	ATPase 13A4	1.62584	0.000238074	0.00118326	3.62496	3.99547	5.25779	5.17399
DKK1	ENSG00000107984.9	dickkopf WNT signaling pathway inhibitor 1	1.62521	5.45554e-22	6.00351e-20	7.81511	7.88726	9.31513	9.54141
GUCY1A2	ENSG00000152402.10	guanylate cyclase 1 soluble subunit alpha 2	1.62389	1.9366e-17	1.23793e-15	7.17338	7.15218	8.63094	8.75541
F2R	ENSG00000181104.6	coagulation factor II thrombin receptor	1.62374	9.17118e-08	1.14884e-06	5.54091	5.88041	7.10578	7.11545
TMEM132B	ENSG00000139364.10	transmembrane protein 132B	1.61958	4.7084e-05	0.000285734	4.82591	4.96624	6.16911	6.16422
DNAJA1P3	ENSG00000215007.3	DnaJ heat shock protein family (Hsp40) member A1 pseudogene 3	1.61697	7.16753e-31	1.57749e-28	9.19671	9.19398	10.6663	10.9447
CYBRD1	ENSG00000071967.11	cytochrome b reductase 1	1.61685	1.22996e-11	3.48294e-10	6.43114	6.32275	7.77731	7.87779
ELL2	ENSG00000118985.15	elongation factor for RNA polymerase II 2	1.6112	2.66093e-11	7.15079e-10	6.41387	6.22898	7.76276	7.75592
ARHGAP29	ENSG00000137962.12	Rho GTPase activating protein 29	1.60683	5.98808e-34	1.5775e-31	8.85167	8.75139	10.3396	10.4397
ST8SIA4	ENSG00000113532.12	ST8 alpha-N-acetyl-neuraminide alpha-2,8-sialyltransferase 4	1.60336	1.88228e-26	2.82131e-24	8.31727	8.10487	9.8111	9.7524
HMGCLL1	ENSG00000146151.12	3-hydroxymethyl-3-methylglutaryl-CoA lyase like 1	1.60129	7.93497e-08	1.01423e-06	5.75628	5.85928	7.04661	7.3223
GPNMB	ENSG00000136235.15	glycoprotein nmb	1.60107	0.000227753	0.00113857	4.8871	4.36003	6.02573	5.82336
FAM111B	ENSG00000189057.10	family with sequence similarity 111 member B	1.59954	1.98828e-29	3.79892e-27	9.01778	8.82096	10.4169	10.603
ANXA2P1	ENSG00000213406.3	annexin A2 pseudogene 1	1.59791	7.24906e-07	7.21462e-06	5.7843	5.43449	6.88008	7.04334
DNAJA1	ENSG00000086061.15	DnaJ heat shock protein family (Hsp40) member A1	1.59774	7.37082e-36	2.24836e-33	10.7888	10.7042	12.2189	12.4963
GULP1	ENSG00000144366.15	GULP, engulfment adaptor PTB domain containing 1	1.59649	5.67015e-18	3.80644e-16	7.33593	7.34722	8.75353	8.9636
SELL	ENSG00000188404.8	selectin L	1.59211	0.000381668	0.00178149	4.33144	3.99547	5.16151	5.6304
NTN4	ENSG00000074527.11	netrin 4	1.59071	6.48617e-06	4.96369e-05	5.23821	5.34191	6.47293	6.66375
NR2F1-AS1	ENSG00000237187.8	NR2F1 antisense RNA 1	1.59045	0.000234836	0.0011696	4.61457	4.36003	5.54416	5.79312
FERMT1	ENSG00000101311.15	fermitin family member 1	1.57837	3.7231e-06	3.04342e-05	5.36076	5.49252	6.93344	6.52828
C3orf70	ENSG00000187068.2	chromosome 3 open reading frame 70	1.57336	1.70428e-16	1.00109e-14	7.52205	7.21755	8.91327	8.84584
FLT3	ENSG00000122025.14	fms related tyrosine kinase 3	1.5728	1.37731e-06	1.25708e-05	5.43602	5.52055	6.82463	6.71134
GALNT16	ENSG00000100626.16	polypeptide N-acetylgalactosaminyltransferase 16	1.57276	2.13632e-06	1.84797e-05	5.3213	5.24158	6.50882	6.52828
RCN1P2	ENSG00000214455.4	reticulocalbin 1 pseudogene 2	1.56949	6.0862e-19	4.54166e-17	7.63634	7.41833	8.98383	9.08143
PARP10	ENSG00000178685.13	poly(ADP-ribose) polymerase family member 10	1.56489	0.000262643	0.00128693	3.62496	4.36003	5.38886	5.12227
GNAI1	ENSG00000127955.15	G protein subunit alpha i1	1.56361	0.000470565	0.00213901	4.20369	4.14751	5.34675	5.31651
FLRT3	ENSG00000125848.9	fibronectin leucine rich transmembrane protein 3	1.56141	0.000482834	0.0021828	4.03555	4.14751	5.38886	5.31651
TACC1	ENSG00000147526.19	transforming acidic coiled-coil containing protein 1	1.55793	5.01676e-34	1.36291e-31	9.24057	9.09163	10.6683	10.7628
MARK1	ENSG00000116141.15	microtubule affinity regulating kinase 1	1.55645	0.000139435	0.000739583	4.69056	4.92053	5.83642	6.16422
PLSCR1	ENSG00000188313.12	phospholipid scramblase 1	1.55145	2.25598e-25	2.97157e-23	8.36213	8.18019	9.7754	9.80742
RGAG4	ENSG00000242732.4	retrotransposon Gag like 5	1.54892	7.58033e-08	9.73406e-07	5.7843	5.83782	7.14013	7.11545
HTR1D	ENSG00000179546.4	5-hydroxytryptamine receptor 1D	1.5467	1.61778e-06	1.44619e-05	5.36076	5.57479	6.73712	6.7422
NANOS1	ENSG00000188613.6	nanos C2HC-type zinc finger 1	1.5466	4.36348e-12	1.34517e-10	6.54642	6.55828	7.94781	7.95798
RP11-839D17.3	ENSG00000255129.5		1.54643	0.000433709	0.00199495	4.43811	4.44464	5.64915	5.55904
WNT5A	ENSG00000114251.13	Wnt family member 5A	1.54451	4.50232e-06	3.60248e-05	5.7843	5.37356	6.75209	7.05562
ENC1	ENSG00000171617.13	ectodermal-neural cortex 1	1.54357	3.33564e-20	2.92913e-18	7.93295	7.86205	9.34711	9.44754
SYNPR-AS1	ENSG00000241359.1	SYNPR antisense RNA 1	1.54206	0.000413006	0.00190881	4.20369	4.52055	5.6823	5.36044
TGFBR3	ENSG00000069702.10	transforming growth factor beta receptor 3	1.54154	1.66438e-06	1.48175e-05	5.72764	5.34191	6.79606	6.84516
FYN	ENSG00000010810.17	FYN proto-oncogene, Src family tyrosine kinase	1.53901	5.64889e-05	0.000334528	5.05153	5.24158	6.5947	6.16422
CACNG6	ENSG00000130433.7	calcium voltage-gated channel auxiliary subunit gamma 6	1.53564	0.000146619	0.000774147	4.76065	4.65385	5.61511	6.04315
PAG1	ENSG00000076641.4	phosphoprotein membrane anchor with glycosphingolipid microdomains 1	1.53374	2.4456e-05	0.000161618	5.47198	4.96624	6.56098	6.39787
PAX9	ENSG00000198807.12	paired box 9	1.52958	1.97913e-19	1.55005e-17	7.55343	7.56332	9.06003	8.98286
CD74	ENSG00000019582.14	CD74 molecule	1.52808	0.000663172	0.0028733	4.03555	4.26324	5.11014	5.59522
C14orf132	ENSG00000227051.5	chromosome 14 open reading frame 132	1.52561	2.40981e-33	5.90132e-31	9.19175	9.08076	10.7143	10.5874
TMEM37	ENSG00000171227.6	transmembrane protein 37	1.52457	6.12073e-07	6.19448e-06	5.81174	5.67676	6.89361	7.18408
FXYD6	ENSG00000137726.16	FXYD domain containing ion transport regulator 6	1.52421	2.78821e-10	6.17562e-09	6.63816	7.17705	8.59449	8.18031
PLEKHB1	ENSG00000021300.13	pleckstrin homology domain containing B1	1.51978	2.70004e-16	1.53417e-14	7.22314	7.46608	8.8699	8.72904
CEP112	ENSG00000154240.16	centrosomal protein 112	1.51925	5.76058e-08	7.61088e-07	6.08105	5.9012	7.34033	7.28118
HOXB9	ENSG00000170689.9	homeobox B9	1.51896	3.06115e-06	2.56132e-05	5.36076	5.83782	6.99742	6.84516
EML5	ENSG00000165521.15	echinoderm microtubule associated protein like 5	1.51709	1.16021e-06	1.08455e-05	5.63769	5.60106	6.79606	6.9543
TMSB4XP8	ENSG00000187653.11	thymosin beta 4, X-linked pseudogene 8	1.51155	2.32393e-40	8.24616e-38	12.3251	12.4982	13.9648	13.9285
CD109	ENSG00000156535.13	CD109 molecule	1.51137	1.39033e-22	1.60091e-20	8.29892	8.17611	9.61698	9.8146
PRKAA2	ENSG00000162409.10	protein kinase AMP-activated catalytic subunit alpha 2	1.50793	3.66399e-08	5.13343e-07	6.08105	6.00055	7.25944	7.43898
COCH	ENSG00000100473.15	cochlin	1.50181	1.15015e-06	1.07746e-05	5.574	5.77122	7.00988	6.87325
PRUNE2	ENSG00000106772.17	prune homolog 2	1.50079	0.000224456	0.00112403	4.8871	4.8727	5.86517	6.18719
MAFB	ENSG00000204103.3	MAF bZIP transcription factor B	1.49692	8.73315e-21	8.48286e-19	7.97981	8.13042	9.47728	9.56289
ZNF462	ENSG00000148143.12	zinc finger protein 462	1.49256	8.44222e-07	8.23709e-06	5.54091	5.83782	6.97218	6.94111
XK	ENSG00000047597.5	X-linked Kx blood group	1.49139	1.96736e-06	1.71892e-05	5.94093	5.49252	6.92029	7.07986
FAM49A	ENSG00000197872.11	family with sequence similarity 49 member A	1.49128	0.000548243	0.00243481	4.53119	4.65385	5.64915	5.79312
2003-09-01	ENSG00000100167.19	septin 3	1.49052	4.25954e-27	6.73278e-25	8.39704	8.44052	9.8511	9.90818
HSPH1	ENSG00000120694.19	heat shock protein family H (Hsp110) member 1	1.48721	1.39603e-25	1.85288e-23	10.7285	10.6212	11.9861	12.3644
AFF2	ENSG00000155966.13	AF4/FMR2 family member 2	1.48262	0.000905912	0.00377001	4.20369	4.36003	5.50712	5.27091
VIM-AS1	ENSG00000229124.6	VIM antisense RNA 1	1.48232	1.96666e-08	2.9325e-07	6.44821	6.05679	7.55021	7.62273
NREP	ENSG00000134986.13	neuronal regeneration related protein	1.48072	4.14758e-18	2.83914e-16	7.89065	7.89225	9.22798	9.42894
MEX3B	ENSG00000183496.5	mex-3 RNA binding family member B	1.47186	1.78354e-08	2.69187e-07	6.3054	6.09303	7.48065	7.52064
RP11-284F21.10	ENSG00000272405.1		1.4707	6.43681e-08	8.42114e-07	6.05869	5.96169	7.34033	7.21719
RP1-34B20.4	ENSG00000217275.2		1.46815	3.63693e-05	0.000229077	5.23821	5.24158	6.2988	6.49226
IFITM3	ENSG00000142089.15	interferon induced transmembrane protein 3	1.46698	8.68296e-14	3.59454e-12	9.83422	10.3076	11.88	11.2932
RNF144A	ENSG00000151692.14	ring finger protein 144A	1.45891	3.70882e-10	7.9123e-09	6.39637	6.63272	7.90208	7.78554
FADS1	ENSG00000149485.16	fatty acid desaturase 1	1.45885	1.50061e-29	2.9649e-27	10.1085	9.85636	11.3899	11.5166
MYCL	ENSG00000116990.10	MYCL proto-oncogene, bHLH transcription factor	1.45813	4.18908e-14	1.80733e-12	7.02398	7.12687	8.41568	8.46705
CA2	ENSG00000104267.9	carbonic anhydrase 2	1.45588	0.000805259	0.00340123	4.69056	4.14751	5.50712	5.59522
ABCA12	ENSG00000144452.14	ATP binding cassette subfamily A member 12	1.45522	5.27112e-17	3.23848e-15	9.54654	9.42453	10.7478	11.1594
AC079780.3	ENSG00000236654.2		1.45025	0.000161821	0.000843905	5.3213	4.8727	6.27802	6.25386
TMTC1	ENSG00000133687.15	transmembrane and tetratricopeptide repeat containing 1	1.44843	1.08701e-20	1.02716e-18	9.17928	8.87479	10.3686	10.5895
CEP19	ENSG00000174007.7	centrosomal protein 19	1.44705	4.2814e-07	4.52803e-06	5.81174	6.07503	7.09414	7.31213
ELF5	ENSG00000135374.9	E74 like ETS transcription factor 5	1.44548	2.37507e-06	2.03727e-05	5.72764	5.85928	6.99742	7.05562
B4GALNT1	ENSG00000135454.13	beta-1,4-N-acetyl-galactosaminyltransferase 1	1.44465	4.5761e-14	1.95491e-12	7.45714	7.33256	8.93933	8.59359
RAB9B	ENSG00000123570.3	RAB9B, member RAS oncogene family	1.44106	8.07399e-10	1.61989e-08	6.66745	6.53256	7.79888	8.02154
CAV1	ENSG00000105974.11	caveolin 1	1.4406	1.24599e-07	1.51391e-06	6.01282	6.21271	7.34033	7.42961
CUX2	ENSG00000111249.13	cut like homeobox 2	1.43627	0.00138316	0.00544957	3.62496	4.14751	5.34675	4.95077
P3H2	ENSG00000090530.9	prolyl 3-hydroxylase 2	1.43185	0.0014374	0.00562379	4.20369	4.14751	5.25779	5.27091
SLFN5	ENSG00000166750.9	schlafen family member 5	1.43065	1.85053e-20	1.68456e-18	8.37094	8.32732	9.70692	9.80201
RHOU	ENSG00000116574.5	ras homolog family member U	1.43018	3.64041e-13	1.34101e-11	7.38914	7.15218	8.5613	8.69441
PTGER2	ENSG00000125384.6	prostaglandin E receptor 2	1.42706	0.000177929	0.000917183	5.19433	4.8727	6.07523	6.23199
HIST1H2BF	ENSG00000277224.2	histone cluster 1 H2B family member f	1.42646	1.95365e-06	1.71124e-05	5.69835	5.9012	7.02223	7.01847
NPAS3	ENSG00000151322.18	neuronal PAS domain protein 3	1.42332	2.94616e-11	7.88076e-10	6.94293	6.84532	8.2007	8.22956
ESAM	ENSG00000149564.11	endothelial cell adhesion molecule	1.42144	0.000334786	0.00158946	4.76065	4.96624	6.02573	5.85291
MACC1	ENSG00000183742.12	MACC1, MET transcriptional regulator	1.42042	1.70346e-12	5.54646e-11	7.42355	7.13536	8.74247	8.52077
IDS	ENSG00000010404.17	iduronate 2-sulfatase	1.4197	1.53157e-39	5.22146e-37	10.4089	10.3169	11.7979	11.7757
RP11-384O8.1	ENSG00000267034.1		1.41959	7.76196e-05	0.000444963	5.19433	5.20613	6.2988	6.31743
SLAIN1	ENSG00000139737.21	SLAIN motif family member 1	1.41937	0.000279532	0.00135837	5.05153	5.01005	6.27802	5.99151
PNMA2	ENSG00000240694.8	PNMA family member 2	1.41713	0.000865026	0.00361717	4.53119	4.58984	5.46895	5.73047
FAT4	ENSG00000196159.11	FAT atypical cadherin 4	1.41422	5.42287e-05	0.000323235	5.19433	5.34191	6.39823	6.3782
ZNF804A	ENSG00000170396.7	zinc finger protein 804A	1.41267	0.001301	0.00517041	3.62496	3.99547	5.11014	5.06805
IRF9	ENSG00000213928.8	interferon regulatory factor 9	1.40528	0.000530872	0.00237014	4.61457	4.82249	5.89331	5.6304
C17orf104	ENSG00000180336.17	meiosis specific with coiled-coil domain	1.40374	0.000274217	0.00133627	5.10118	4.8727	6.07523	6.04315
NPNT	ENSG00000168743.12	nephronectin	1.40167	9.55354e-35	2.76846e-32	10.7293	10.5809	12.0284	12.1055
CCNA1	ENSG00000133101.9	cyclin A1	1.40144	0.00161809	0.00623117	4.33144	4.36003	5.25779	5.52179
KCNB1	ENSG00000158445.8	potassium voltage-gated channel subfamily B member 1	1.40057	0.000257614	0.00126565	5.14872	5.09267	6.25692	6.20978
OR2B6	ENSG00000124657.1	olfactory receptor family 2 subfamily B member 6	1.39971	0.00173515	0.006632	4.20369	4.26324	5.30311	5.22346
FGF12	ENSG00000114279.13	fibroblast growth factor 12	1.39781	1.23917e-18	8.86642e-17	8.05831	7.94603	9.32504	9.39102
ERAP1	ENSG00000164307.12	endoplasmic reticulum aminopeptidase 1	1.39758	1.1622e-17	7.59667e-16	8.07459	8.00249	9.29004	9.50193
PPARG	ENSG00000132170.19	peroxisome proliferator activated receptor gamma	1.39492	0.000219362	0.00110201	5.14872	5.05215	6.19159	6.16422
NRXN3	ENSG00000021645.18	neurexin 3	1.39391	0.00155268	0.0060139	3.62496	3.62496	5.0563	4.95077
TMSB4X	ENSG00000205542.10	thymosin beta 4, X-linked	1.39102	4.54856e-43	1.92892e-40	13.3317	13.3973	14.8068	14.7362
SCN11A	ENSG00000168356.11	sodium voltage-gated channel alpha subunit 11	1.38945	0.00157646	0.00609267	4.20369	3.62496	5.0563	5.27091
ERC2	ENSG00000187672.12	ELKS/RAB6-interacting/CAST family member 2	1.38926	0.00174084	0.00665086	4.53119	4.36003	5.50712	5.44376
PDE5A	ENSG00000138735.15	phosphodiesterase 5A	1.38644	5.9842e-08	7.88835e-07	6.44821	6.24506	7.61654	7.55548
ASB9	ENSG00000102048.15	ankyrin repeat and SOCS box containing 9	1.38618	1.56873e-09	2.96796e-08	6.72425	6.50635	7.88203	7.8709
RAI14	ENSG00000039560.13	retinoic acid induced 14	1.38327	2.11873e-09	3.90237e-08	6.59304	6.58354	7.76276	7.91844
RP11-266I3.1	ENSG00000234466.1		1.3805	1.77661e-10	4.06981e-09	6.93097	6.94553	8.17348	8.27718
PRKCA	ENSG00000154229.11	protein kinase C alpha	1.3802	4.9423e-13	1.76815e-11	7.23289	7.19339	8.50568	8.51637
HEG1	ENSG00000173706.12	heart development protein with EGF like domains 1	1.37827	1.93009e-18	1.36417e-16	8.01398	7.96036	9.33489	9.3095
RP11-395N3.2	ENSG00000272622.1		1.37371	0.000945859	0.0039147	4.69056	4.82249	5.74616	5.82336
KHDRBS3	ENSG00000131773.13	KH RNA binding domain containing, signal transduction associated 3	1.37235	5.96638e-06	4.61261e-05	5.75628	6.00055	6.97218	7.16157
KIF5C	ENSG00000168280.16	kinesin family member 5C	1.37112	5.29688e-10	1.09249e-08	7.24257	6.90629	8.27939	8.4716
B4GALT6	ENSG00000118276.11	beta-1,4-galactosyltransferase 6	1.36935	6.84164e-12	2.04041e-10	7.44882	7.33256	8.53162	8.85284
CABYR	ENSG00000154040.20	calcium binding tyrosine phosphorylation regulated	1.36694	1.06469e-07	1.31289e-06	6.28646	6.24506	7.49836	7.44829
ARL6	ENSG00000113966.9	ADP ribosylation factor like GTPase 6	1.36434	0.00100994	0.00414994	5.36076	4.58984	6.0507	6.33799
NR3C1	ENSG00000113580.14	nuclear receptor subfamily 3 group C member 1	1.36371	1.45804e-21	1.54579e-19	9.01216	8.83396	10.1849	10.3671
CACNB4	ENSG00000182389.18	calcium voltage-gated channel auxiliary subunit beta 4	1.36311	0.00226437	0.00835893	4.53119	4.14751	5.46895	5.40281
ARHGAP42	ENSG00000165895.17	Rho GTPase activating protein 42	1.36302	1.10344e-05	7.97072e-05	5.72764	5.77122	6.89361	6.90079
TUBA1A	ENSG00000167552.13	tubulin alpha 1a	1.36285	6.48229e-30	1.31055e-27	10.9806	10.9837	12.4535	12.2588
CDK14	ENSG00000058091.16	cyclin dependent kinase 14	1.36253	8.49085e-10	1.69301e-08	6.7381	6.6685	7.88874	8.00276
SHC3	ENSG00000148082.9	SHC adaptor protein 3	1.35711	0.00101972	0.00418357	4.76065	4.92053	5.77694	5.99151
LARP6	ENSG00000166173.10	La ribonucleoprotein domain family member 6	1.35393	4.63228e-06	3.68948e-05	5.69835	6.00055	7.10578	6.9278
RTN1	ENSG00000139970.16	reticulon 1	1.34776	0.000210999	0.00106461	5.28048	5.27598	6.12298	6.5634
NPY1R	ENSG00000164128.6	neuropeptide Y receptor Y1	1.34652	3.06261e-26	4.43747e-24	11.6056	11.4516	12.7684	13.0161
IGFBP5	ENSG00000115461.4	insulin like growth factor binding protein 5	1.3453	6.24119e-11	1.55022e-09	7.17338	7.30279	8.67038	8.3532
RIMS2	ENSG00000176406.20	regulating synaptic membrane exocytosis 2	1.34274	0.00270665	0.00975144	4.33144	4.26324	5.30311	5.27091
HIST2H2BE	ENSG00000184678.9	histone cluster 2 H2B family member e	1.33738	1.61437e-27	2.62328e-25	10.5453	10.6849	11.8884	12.0416
HIST1H4H	ENSG00000158406.4	histone cluster 1 H4 family member h	1.33727	9.5446e-13	3.26035e-11	7.85966	8.09192	9.09232	9.47725
FAR2	ENSG00000064763.10	fatty acyl-CoA reductase 2	1.33637	1.46428e-08	2.25505e-07	6.49818	6.50635	7.71061	7.69478
RP11-102D18.1	ENSG00000261144.1		1.33494	3.21811e-09	5.74469e-08	7.35389	6.96474	8.31966	8.55978
EGR2	ENSG00000122877.13	early growth response 2	1.33466	0.00127482	0.00508495	4.82591	4.71352	5.92087	5.59522
HIGD1A	ENSG00000181061.13	HIG1 hypoxia inducible domain family member 1A	1.33433	1.59404e-20	1.48211e-18	9.35142	9.24741	10.4804	10.7757
SH2B3	ENSG00000111252.10	SH2B adaptor protein 3	1.33423	0.00036469	0.00171282	5.14872	5.20613	6.14624	6.29657
GRHL3	ENSG00000158055.15	grainyhead like transcription factor 3	1.33392	6.10331e-07	6.18044e-06	5.96533	6.24506	7.34033	7.21719
ELL2P1	ENSG00000227295.2	elongation factor for RNA polymerase II 2 pseudogene 1	1.33356	0.000387674	0.00180516	4.9995	5.3094	6.21372	6.23199
HTRA1	ENSG00000166033.11	HtrA serine peptidase 1	1.32998	4.21553e-09	7.3516e-08	6.72425	6.85567	8.18443	7.84301
CTGF	ENSG00000118523.5	connective tissue growth factor	1.32885	0.000355167	0.00167488	5.28048	5.24158	6.21372	6.4364
SYPL2	ENSG00000143028.8	synaptophysin like 2	1.32756	0.00138547	0.00545373	4.82591	5.01005	5.94787	5.99151
GRK5	ENSG00000198873.11	G protein-coupled receptor kinase 5	1.32563	0.00298868	0.0106244	4.53119	4.36003	5.61511	5.31651
CCNE2	ENSG00000175305.16	cyclin E2	1.32386	6.50965e-20	5.46779e-18	8.53271	8.48737	9.72575	9.8913
CACHD1	ENSG00000158966.13	cache domain containing 1	1.31766	7.01835e-06	5.31945e-05	5.7843	5.92167	7.10578	6.83091
TSPAN5	ENSG00000168785.7	tetraspanin 5	1.31729	5.38798e-12	1.63207e-10	7.72163	7.40439	8.77901	8.89071
MAPRE2	ENSG00000166974.12	microtubule associated protein RP/EB family member 2	1.31405	1.02118e-06	9.75568e-06	6.14599	6.14562	7.32054	7.26016
TNFAIP3	ENSG00000118503.14	TNF alpha induced protein 3	1.31279	0.00207697	0.00775107	4.69056	4.71352	5.80702	5.55904
LOX	ENSG00000113083.12	lysyl oxidase	1.31229	0.00317599	0.0111965	4.33144	4.58984	5.30311	5.6304
GPR137C	ENSG00000180998.11	G protein-coupled receptor 137C	1.30972	1.1903e-09	2.30208e-08	7.29932	7.10111	8.25882	8.61433
KMO	ENSG00000117009.11	kynurenine 3-monooxygenase	1.30818	0.00313174	0.0110644	4.03555	3.99547	4.99966	5.12227
AUTS2	ENSG00000158321.15	AUTS2, activator of transcription and developmental regulator	1.30749	7.09195e-10	1.43048e-08	6.9548	6.88626	8.19529	8.06441
BCAT1	ENSG00000060982.14	branched chain amino acid transaminase 1	1.29964	0.00266404	0.00963187	4.61457	4.76957	5.64915	5.69797
STON2	ENSG00000140022.9	stonin 2	1.29824	8.03943e-09	1.30637e-07	6.89444	6.74861	8.01686	8.02774
TRIM14	ENSG00000106785.14	tripartite motif containing 14	1.29735	2.4781e-15	1.24169e-13	7.78902	7.94123	9.12958	9.11381
DIRAS1	ENSG00000176490.4	DIRAS family GTPase 1	1.29554	0.000471551	0.00214293	5.19433	5.24158	6.49099	5.96492
ADAM23	ENSG00000114948.12	ADAM metallopeptidase domain 23	1.29442	0.00398124	0.0135596	4.76065	3.62496	5.58013	5.59522
ARL4A	ENSG00000122644.12	ADP ribosylation factor like GTPase 4A	1.29361	2.86442e-16	1.617e-14	8.0252	7.97924	9.19322	9.31457
CCDC169	ENSG00000242715.7	coiled-coil domain containing 169	1.29327	0.00101358	0.00416129	5.05153	4.96624	6.00027	5.99151
GPR37	ENSG00000170775.2	G protein-coupled receptor 37	1.29283	0.00316207	0.0111497	4.69056	4.36003	5.61511	5.44376
SNTB1	ENSG00000172164.13	syntrophin beta 1	1.29282	0.00135162	0.00534592	5.43602	4.71352	6.27802	6.11709
PLBD1	ENSG00000121316.10	phospholipase B domain containing 1	1.28885	6.80494e-12	2.03295e-10	7.22314	7.30279	8.47481	8.48067
ADAMTSL3	ENSG00000156218.12	ADAMTS like 3	1.28873	1.56889e-11	4.37853e-10	7.38041	7.22551	8.49253	8.54689
PLXNA4	ENSG00000221866.9	plexin A4	1.28759	1.36291e-06	1.24721e-05	6.01282	6.09303	7.25944	7.05562
TENM3	ENSG00000218336.7	teneurin transmembrane protein 3	1.28752	7.73966e-05	0.000443831	5.72764	5.52055	6.67561	6.71134
ZNF189	ENSG00000136870.10	zinc finger protein 189	1.28683	2.04474e-08	3.03603e-07	6.83139	6.94553	7.89543	8.26673
SDC2	ENSG00000169439.11	syndecan 2	1.28682	6.96128e-19	5.17247e-17	8.60166	8.45743	9.74618	9.84121
RP11-88E10.4	ENSG00000277159.1		1.28677	0.000540694	0.00240805	5.23821	5.16956	6.2988	6.11709
MRPS6	ENSG00000243927.5	mitochondrial ribosomal protein S6	1.28529	6.95831e-10	1.40679e-08	7.5061	7.41833	8.56549	8.8282
NR4A3	ENSG00000119508.17	nuclear receptor subfamily 4 group A member 3	1.28402	0.00289934	0.0103577	4.53119	4.76957	5.61511	5.6304
PLCE1	ENSG00000138193.14	phospholipase C epsilon 1	1.28072	0.00181046	0.00688808	4.94482	4.92053	5.92087	5.9101
HAGLR	ENSG00000224189.6	HOXD antisense growth-associated long non-coding RNA	1.27837	3.09545e-06	2.57885e-05	6.14599	6.14562	7.33047	7.1952
XAF1	ENSG00000132530.16	XIAP associated factor 1	1.27769	0.00256705	0.00933361	3.62496	3.62496	4.93985	4.95077
TSPEAR	ENSG00000175894.14	thrombospondin type laminin G domain and EAR repeats	1.27629	0.00375644	0.0129078	4.20369	4.52055	5.61511	5.01101
SALL4	ENSG00000101115.12	spalt like transcription factor 4	1.2754	1.14694e-06	1.07503e-05	6.10304	6.27667	7.31054	7.31213
F2RL1	ENSG00000164251.4	F2R like trypsin receptor 1	1.27319	2.16198e-14	9.54069e-13	8.00835	7.88726	9.23062	9.13117
RP11-549B18.1	ENSG00000259985.1		1.27071	0.00151906	0.00590342	4.8871	5.01005	5.74616	6.09289
EIF5P1	ENSG00000215319.2	eukaryotic translation initiation factor 5 pseudogene 1	1.26879	1.7977e-13	7.02397e-12	7.91498	7.76197	8.97441	9.15116
CADM1	ENSG00000182985.16	cell adhesion molecule 1	1.26839	1.72959e-21	1.82257e-19	8.82309	8.80255	10.0284	10.0981
E2F7	ENSG00000165891.15	E2F transcription factor 7	1.26829	1.07296e-14	4.85823e-13	7.88451	7.9556	9.22003	9.07247
PAPSS2	ENSG00000198682.12	3'-phosphoadenosine 5'-phosphosulfate synthase 2	1.26595	9.06378e-18	5.99209e-16	8.42691	8.28246	9.5802	9.60491
NHSL2	ENSG00000204131.8	NHS like 2	1.26528	0.0032245	0.0113399	4.76065	4.58984	5.61511	5.6304
KCNK2	ENSG00000082482.13	potassium two pore domain channel subfamily K member 2	1.26406	6.68824e-10	1.35377e-08	7.52205	7.12687	8.57384	8.50308
LGI2	ENSG00000153012.11	leucine rich repeat LGI family member 2	1.26348	0.0049327	0.0163078	4.03555	4.36003	5.46895	4.95077
GCNT4	ENSG00000176928.5	glucosaminyl (N-acetyl) transferase 4, core 2	1.26329	0.00346766	0.0120802	4.61457	4.58984	5.50712	5.55904
LRRC8C	ENSG00000171488.14	leucine rich repeat containing 8 VRAC subunit C	1.26137	1.08762e-05	7.87655e-05	6.22802	5.96169	7.11732	7.28118
DSE	ENSG00000111817.16	dermatan sulfate epimerase	1.26094	4.49694e-10	9.38635e-09	7.08994	7.00241	8.18987	8.24561
KDELC2	ENSG00000178202.12	KDEL motif containing 2	1.25972	2.69651e-09	4.85344e-08	7.13227	6.9162	8.23796	8.16351
STXBP5	ENSG00000164506.14	syntaxin binding protein 5	1.25401	8.36644e-15	3.89993e-13	8.29892	8.15966	9.34954	9.55648
MTUS2	ENSG00000132938.18	microtubule associated scaffold protein 2	1.25314	0.00445463	0.0149148	4.43811	4.58984	5.50712	5.40281
FILIP1L	ENSG00000168386.18	filamin A interacting protein 1 like	1.24811	0.000293873	0.00141579	5.43602	5.6268	6.39823	6.72686
SC5D	ENSG00000109929.9	sterol-C5-desaturase	1.24762	4.88698e-16	2.68892e-14	9.62402	9.44161	10.6005	10.9626
EGFR	ENSG00000146648.15	epidermal growth factor receptor	1.24738	6.43363e-06	4.92999e-05	6.18762	6.19625	7.12877	7.43898
PRSS16	ENSG00000112812.15	serine protease 16	1.24726	1.2292e-06	1.13924e-05	6.34251	6.47964	7.66435	7.39152
FREM1	ENSG00000164946.19	FRAS1 related extracellular matrix 1	1.24288	0.00530882	0.0173342	4.61457	4.26324	5.50712	5.27091
FIGN	ENSG00000182263.13	fidgetin, microtubule severing factor	1.24097	0.000334413	0.00158864	5.86494	5.3094	6.61126	6.71134
TLCD1	ENSG00000160606.10	TLC domain containing 1	1.23973	5.67111e-10	1.16141e-08	7.30856	7.31029	8.54441	8.4254
HAS2-AS1	ENSG00000248690.6	HAS2 antisense RNA 1	1.23875	0.00399531	0.0135979	3.62496	3.99547	4.65695	5.27091
CCDC82	ENSG00000149231.11	coiled-coil domain containing 82	1.23861	0.000903201	0.00376053	5.36076	5.24158	6.33944	6.25386
VIM	ENSG00000026025.13	vimentin	1.23809	1.4632e-09	2.78343e-08	7.05735	6.93582	8.07688	8.20788
ZNF75A	ENSG00000162086.14	zinc finger protein 75a	1.23545	1.93316e-09	3.5987e-08	7.35389	7.81025	8.7754	8.83528
FAM26F	ENSG00000188820.12	calcium homeostasis modulator family member 6	1.23457	0.000455667	0.0020789	5.23821	5.46385	6.41729	6.27538
SGCB	ENSG00000163069.12	sarcoglycan beta	1.23423	4.69297e-18	3.19987e-16	8.48485	8.43028	9.65481	9.67562
C1GALT1	ENSG00000106392.10	core 1 synthase, glycoprotein-N-acetylgalactosamine 3-beta-galactosyltransferase 1	1.23403	1.45838e-06	1.32343e-05	7.29001	6.69186	8.01072	8.37767
TRIM5	ENSG00000132256.18	tripartite motif containing 5	1.23152	0.000454349	0.00207506	5.36076	5.43449	6.37891	6.39787
CHST1	ENSG00000175264.7	carbohydrate sulfotransferase 1	1.2304	0.00457028	0.0152463	4.33144	4.65385	5.50712	5.31651
NBEA	ENSG00000172915.18	neurobeachin	1.23035	4.87545e-17	3.01671e-15	9.65676	9.33595	10.6634	10.812
SSTR2	ENSG00000180616.8	somatostatin receptor 2	1.22801	0.00525131	0.0171754	4.33144	4.65385	5.50712	5.36044
AMPD1	ENSG00000116748.19	adenosine monophosphate deaminase 1	1.22731	0.00347223	0.0120888	4.76065	4.8727	5.54416	5.93779
RHBDL3	ENSG00000141314.12	rhomboid like 3	1.22639	0.000319501	0.00152782	5.14872	5.43449	6.39823	6.11709
CXCR4	ENSG00000121966.6	C-X-C motif chemokine receptor 4	1.22631	2.08809e-16	1.21423e-14	8.63127	8.55492	9.67045	9.9232
VGF	ENSG00000128564.6	VGF nerve growth factor inducible	1.22498	0.000512423	0.00230041	4.9995	5.3094	6.23549	5.96492
ALDH1A3	ENSG00000184254.16	aldehyde dehydrogenase 1 family member A3	1.22458	0.00445194	0.0149116	4.94482	4.52055	5.61511	5.79312
SYTL2	ENSG00000137501.17	synaptotagmin like 2	1.22153	4.93225e-31	1.09945e-28	11.3532	11.3058	12.5216	12.5981
FGFR2	ENSG00000066468.20	fibroblast growth factor receptor 2	1.22125	3.60972e-07	3.90312e-06	6.51445	6.47964	7.62462	7.55548
SUCLG2-AS1	ENSG00000241316.6	SUCLG2 antisense RNA 1 (head to head)	1.21965	0.00646029	0.0204227	4.33144	3.99547	5.11014	5.17399
DOCK8	ENSG00000107099.15	dedicator of cytokinesis 8	1.21883	9.30289e-21	8.98607e-19	9.04827	9.061	10.2527	10.2712
TACR1	ENSG00000115353.10	tachykinin receptor 1	1.21866	0.00633864	0.0200966	4.33144	4.44464	5.42956	5.27091
CERKL	ENSG00000188452.13	ceramide kinase like	1.21661	0.000708361	0.00304181	5.54091	5.27598	6.41729	6.3782
CLIC5	ENSG00000112782.15	chloride intracellular channel 5	1.21354	0.00625801	0.0198809	4.61457	4.36003	5.61511	5.17399
BMP5	ENSG00000112175.7	bone morphogenetic protein 5	1.21272	0.00375802	0.0129081	4.82591	4.82249	5.64915	5.85291
APLF	ENSG00000169621.9	aprataxin and PNKP like factor	1.21018	0.00636397	0.0201659	3.62496	4.36003	5.25779	5.06805
TSHZ3	ENSG00000121297.6	teashirt zinc finger homeobox 3	1.21012	0.00150406	0.0058543	5.19433	5.01005	6.12298	5.96492
FAM126A	ENSG00000122591.11	family with sequence similarity 126 member A	1.20519	0.000693651	0.00298897	5.63769	5.37356	6.27802	6.71134
SFMBT2	ENSG00000198879.11	Scm like with four mbt domains 2	1.20512	1.1661e-13	4.69328e-12	8.06919	8.18019	9.19592	9.40059
FAM181B	ENSG00000182103.4	family with sequence similarity 181 member B	1.20459	0.00580685	0.018659	4.03555	3.62496	5.11014	4.88686
ERBB4	ENSG00000178568.13	erb-b2 receptor tyrosine kinase 4	1.2044	0.000268502	0.00131099	5.94093	5.6268	6.57795	7.04334
KIAA2022	ENSG00000050030.13	neurite extension and migration factor	1.20365	6.20336e-06	4.77881e-05	6.20797	6.26096	7.33047	7.24954
DPY19L2P2	ENSG00000170629.14	DPY19L2 pseudogene 2	1.20102	0.0073927	0.022908	4.43811	4.26324	5.30311	5.22346
TMSB4XP1	ENSG00000236876.3	thymosin beta 4, X-linked pseudogene 1	1.20096	6.84795e-05	0.000397016	5.7843	6.35263	7.21721	7.1387
APCDD1	ENSG00000154856.12	APC down-regulated 1	1.20081	0.00154126	0.005975	4.94482	5.70103	6.47293	6.35824
RRM2	ENSG00000171848.13	ribonucleotide reductase regulatory subunit M2	1.19966	2.15988e-31	4.87712e-29	11.2862	11.2875	12.4359	12.5511
MEGF9	ENSG00000106780.8	multiple EGF like domains 9	1.19876	1.748e-20	1.5996e-18	9.38655	9.27054	10.4558	10.5853
TRIM21	ENSG00000132109.9	tripartite motif containing 21	1.19696	5.06393e-05	0.000304028	5.83861	6.00055	6.99742	6.88708
ERVMER34-1	ENSG00000226887.7	endogenous retrovirus group MER34 member 1, envelope	1.19597	2.9642e-07	3.28062e-06	6.75181	6.63272	7.82012	7.74088
HIST1H2AC	ENSG00000180573.9	histone cluster 1 H2A family member c	1.19575	8.70453e-15	4.04668e-13	9.35142	9.29706	10.3518	10.6807
ITM2C	ENSG00000135916.15	integral membrane protein 2C	1.19564	4.16718e-06	3.36714e-05	6.32408	6.12831	7.4354	7.09182
SMC1B	ENSG00000077935.16	structural maintenance of chromosomes 1B	1.19534	0.00781064	0.0240915	4.33144	4.26324	5.25779	5.12227
SLF2	ENSG00000119906.11	SMC5-SMC6 complex localization factor 2	1.19531	9.56384e-15	4.39173e-13	8.8422	8.6638	9.81638	10.0533
PIP5K1B	ENSG00000107242.17	phosphatidylinositol-4-phosphate 5-kinase type 1 beta	1.19511	0.00100522	0.00413187	5.23821	5.49252	6.31927	6.35824
FHOD3	ENSG00000134775.15	formin homology 2 domain containing 3	1.1948	0.00702119	0.0219248	4.53119	4.44464	5.34675	5.40281
TMSB10P2	ENSG00000235211.4	thymosin beta 10 pseudogene 2	1.19429	0.000467385	0.00212592	5.36076	6.00055	6.99742	6.51039
LEF1	ENSG00000138795.9	lymphoid enhancer binding factor 1	1.19371	0.000938666	0.00388771	5.39897	5.27598	6.33944	6.23199
RAP2C	ENSG00000123728.9	RAP2C, member of RAS oncogene family	1.1907	1.12419e-19	9.1767e-18	11.9897	11.7453	12.954	13.2035
GEM	ENSG00000164949.7	GTP binding protein overexpressed in skeletal muscle	1.19033	0.00670015	0.0210867	4.53119	4.26324	5.16151	5.36044
BMP2	ENSG00000125845.6	bone morphogenetic protein 2	1.18595	0.00823367	0.025173	4.20369	4.26324	5.21066	5.01101
DUBR	ENSG00000243701.5	DPPA2 upstream binding RNA	1.18538	8.70586e-07	8.47055e-06	6.53052	6.58354	7.55867	7.69478
BNC1	ENSG00000169594.12	basonuclin 1	1.18514	0.00171474	0.00656266	5.28048	5.20613	6.23549	6.11709
ID4	ENSG00000172201.10	inhibitor of DNA binding 4, HLH protein	1.18513	0.00588484	0.0188782	4.76065	4.52055	5.71462	5.31651
VEPH1	ENSG00000197415.11	ventricular zone expressed PH domain containing 1	1.18355	7.7006e-05	0.00044232	6.03595	5.9012	6.97218	6.99315
RP1-86C11.7	ENSG00000272468.1		1.18318	0.00691664	0.0216528	4.33144	5.01005	5.86517	5.55904
C5	ENSG00000106804.7	complement C5	1.18282	1.02765e-08	1.63739e-07	7.70776	7.30279	8.58214	8.72523
ARSB	ENSG00000113273.15	arylsulfatase B	1.18151	5.35747e-06	4.1903e-05	6.46507	6.33777	7.51585	7.39152
TIGAR	ENSG00000078237.6	TP53 induced glycolysis regulatory phosphatase	1.1813	1.06078e-08	1.6813e-07	7.44044	7.27238	8.31469	8.63477
GALC	ENSG00000054983.16	galactosylceramidase	1.17989	6.34629e-12	1.90246e-10	8.09601	7.82076	9.13522	9.07845
RP11-382A20.3	ENSG00000166503.8	HDGF like 3	1.17949	3.02439e-32	7.20344e-30	11.7796	11.7318	12.8983	12.989
CCDC83	ENSG00000150676.12	coiled-coil domain containing 83	1.17849	1.28604e-05	9.10809e-05	6.39637	6.05679	7.1514	7.38183
ACSL1	ENSG00000151726.13	acyl-CoA synthetase long chain family member 1	1.17789	1.38732e-08	2.14794e-07	7.03519	7.19339	8.22741	8.21333
MT-ND5	ENSG00000198786.2	mitochondrially encoded NADH:ubiquinone oxidoreductase core subunit 5	1.17643	9.08741e-22	9.81384e-20	16.3211	16.5363	17.5679	17.6927
NCOA7	ENSG00000111912.19	nuclear receptor coactivator 7	1.17475	9.58796e-12	2.76003e-10	7.87834	7.76197	8.87666	9.02372
TRNP1	ENSG00000253368.3	TMF1-regulated nuclear protein 1	1.17394	9.56823e-05	0.000533898	6.14599	5.92167	6.89361	7.20623
SLC37A3	ENSG00000157800.17	solute carrier family 37 member 3	1.17358	1.88696e-12	6.10959e-11	7.96242	7.83638	8.9807	9.08143
SLC2A13	ENSG00000151229.12	solute carrier family 2 member 13	1.17356	3.73193e-06	3.0492e-05	6.81844	6.50635	7.69535	7.80013
RP11-379F12.4	ENSG00000232638.1		1.17333	0.00692369	0.021671	4.43811	4.52055	5.46895	5.17399
QDPR	ENSG00000151552.11	quinoid dihydropteridine reductase	1.1731	3.1723e-06	2.63404e-05	6.37865	6.33777	7.2801	7.50289
SOAT1	ENSG00000057252.12	sterol O-acyltransferase 1	1.16788	1.20352e-13	4.83269e-12	8.25201	8.2672	9.36403	9.43595
GPR158	ENSG00000151025.9	G protein-coupled receptor 158	1.16633	0.000221989	0.00111231	5.75628	5.77122	6.7067	6.77239
EDN1	ENSG00000078401.6	endothelin 1	1.16626	0.000128693	0.000688275	5.94093	5.88041	6.78156	7.01847
F8	ENSG00000185010.13	coagulation factor VIII	1.16106	0.000546887	0.00243065	5.63769	5.65202	6.49099	6.72686
LRP1B	ENSG00000168702.16	LDL receptor related protein 1B	1.15879	0.000670897	0.00290244	5.69835	5.52055	6.57795	6.5634
FIRRE	ENSG00000213468.3	firre intergenic repeating RNA element	1.15793	0.00102371	0.00419894	5.50692	5.27598	6.19159	6.4364
SGK1	ENSG00000118515.11	serum/glucocorticoid regulated kinase 1	1.15778	3.06759e-06	2.56424e-05	7.10065	6.74861	7.79888	8.22417
TIMP2	ENSG00000035862.12	TIMP metallopeptidase inhibitor 2	1.15614	1.28401e-15	6.70425e-14	8.57142	8.60129	9.80403	9.63767
RP11-715J22.6	ENSG00000260293.2		1.15524	0.00874141	0.0265101	4.20369	4.65385	5.38886	5.27091
TMEM133	ENSG00000170647.3	Transmembrane protein 133	1.15472	0.00769724	0.0237747	4.69056	4.65385	5.46895	5.59522
RP11-204C16.4	ENSG00000217624.2		1.15433	1.95624e-12	6.32214e-11	8.05831	8.09625	9.12675	9.26825
RASSF8	ENSG00000123094.15	Ras association domain family member 8	1.15386	9.51672e-19	6.9524e-17	10.4899	10.2399	11.4669	11.5973
SLC6A14	ENSG00000268104.2	solute carrier family 6 member 14	1.15314	1.54754e-19	1.22863e-17	10.4644	10.3633	11.4471	11.6964
DRD2	ENSG00000149295.13	dopamine receptor D2	1.15285	0.0102501	0.0303143	4.20369	3.99547	5.11014	4.81864
SPSB4	ENSG00000175093.4	splA/ryanodine receptor domain and SOCS box containing 4	1.1482	0.00149924	0.00584078	5.36076	5.3094	6.45463	6.01758
IRS1	ENSG00000169047.5	insulin receptor substrate 1	1.1459	2.75297e-26	4.02234e-24	10.731	10.843	11.9445	11.9365
TLR2	ENSG00000137462.6	toll like receptor 2	1.14546	0.00047594	0.00215772	5.66837	5.52055	6.47293	6.58063
GRB14	ENSG00000115290.9	growth factor receptor bound protein 14	1.14429	1.25902e-05	8.96056e-05	6.32408	6.51951	7.37912	7.52943
ANOS1	ENSG00000011201.10	anosmin 1	1.14344	4.64481e-11	1.18415e-09	8.00268	7.93157	8.94578	9.1986
SHISA2	ENSG00000180730.4	shisa family member 2	1.14236	7.93908e-08	1.01423e-06	7.00129	7.03002	7.97961	8.16913
NOVA2	ENSG00000104967.6	NOVA alternative splicing regulator 2	1.14161	0.0104522	0.0308124	4.33144	4.44464	5.46895	5.01101
PRSS23	ENSG00000150687.11	serine protease 23	1.13927	1.03152e-20	9.85443e-19	10.4206	10.3544	11.4674	11.5979
CPEB2	ENSG00000137449.15	cytoplasmic polyadenylation element binding protein 2	1.13796	1.31353e-07	1.586e-06	7.90287	7.51876	8.66258	8.99239
OGFRL1	ENSG00000119900.7	opioid growth factor receptor like 1	1.13724	7.08581e-20	5.92313e-18	10.4757	10.2496	11.4545	11.5658
FAM212B-AS1	ENSG00000227811.2	FAM212B antisense RNA 1	1.1359	0.00648352	0.0204924	4.8871	4.82249	5.61511	5.79312
MX1	ENSG00000157601.13	MX dynamin like GTPase 1	1.13076	0.00260949	0.00946219	5.10118	5.3094	6.0507	6.14086
FAM171A1	ENSG00000148468.16	family with sequence similarity 171 member A1	1.12871	0.00267321	0.00965497	5.05153	5.52055	6.31927	6.14086
TMCC3	ENSG00000057704.10	transmembrane and coiled-coil domain family 3	1.12828	0.0004439	0.0020358	5.94093	5.72485	6.56098	7.00587
ANKRD33B	ENSG00000164236.11	ankyrin repeat domain 33B	1.12736	0.0103151	0.0304756	4.61457	4.65385	5.42956	5.52179
DPYSL5	ENSG00000157851.16	dihydropyrimidinase like 5	1.12404	0.000147878	0.000779373	5.91608	5.81599	6.93344	6.67979
NCOA1	ENSG00000084676.15	nuclear receptor coactivator 1	1.12171	1.82738e-19	1.44421e-17	9.87653	9.69907	10.8662	10.9553
PAK1	ENSG00000149269.9	p21 (RAC1) activated kinase 1	1.12025	1.42901e-13	5.65971e-12	8.44787	8.45743	9.45488	9.64171
EIF5	ENSG00000100664.10	eukaryotic translation initiation factor 5	1.11901	9.64692e-21	9.2669e-19	11.2972	11.1023	12.2572	12.4068
HEY2	ENSG00000135547.8	hes related family bHLH transcription factor with YRPW motif 2	1.11686	3.97716e-06	3.22984e-05	6.51445	6.69186	7.55021	7.68695
ADAR	ENSG00000160710.15	adenosine deaminase, RNA specific	1.11638	2.1132e-29	3.99371e-27	12.3738	12.3083	13.4937	13.4416
PLEKHH2	ENSG00000152527.13	pleckstrin homology, MyTH4 and FERM domain containing H2	1.11568	1.50382e-08	2.30572e-07	7.41502	7.50577	8.5359	8.51637
GPRIN3	ENSG00000185477.4	GPRIN family member 3	1.11553	0.00997096	0.029652	4.82591	4.71352	5.97433	5.22346
CTSV	ENSG00000136943.10	cathepsin V	1.11265	2.67714e-12	8.49406e-11	8.20351	8.07886	9.26451	9.17925
RP11-553A21.3	ENSG00000231652.2		1.11098	0.0134237	0.038019	4.20369	4.44464	5.46895	4.88686
MAP9	ENSG00000164114.18	microtubule associated protein 9	1.10911	2.49464e-07	2.81468e-06	7.10065	7.07486	8.03513	8.20788
RP4-569M23.4	ENSG00000273451.1		1.10861	0.0134966	0.0381942	4.33144	4.44464	5.16151	5.27091
MIR99AHG	ENSG00000215386.10	mir-99a-let-7c cluster host gene	1.10852	0.000109592	0.000600148	6.08105	6.01956	6.98486	7.01847
RRM2P3	ENSG00000214018.3	ribonucleotide reductase M2 polypeptide pseudogene 3	1.10788	1.12639e-16	6.82385e-15	10.1538	9.86651	11.0862	11.1741
CRYBG3	ENSG00000080200.9	crystallin beta-gamma domain containing 3	1.10768	0.00886094	0.0268157	4.76065	4.8727	5.86517	5.44376
HIST1H3H	ENSG00000278828.1	histone cluster 1 H3 family member h	1.10553	1.63082e-08	2.47643e-07	7.90287	7.96036	8.79337	9.20953
ABCC4	ENSG00000125257.13	ATP binding cassette subfamily C member 4	1.1041	3.06426e-06	2.56269e-05	6.83139	6.64475	7.64064	7.85003
HIGD1AP1	ENSG00000258016.1	HIG1 hypoxia inducible domain family member 1A pseudogene 1	1.10409	1.07956e-10	2.57127e-09	8.69926	8.29004	9.58434	9.61523
MAN1A1	ENSG00000111885.6	mannosidase alpha class 1A member 1	1.10335	2.31824e-16	1.33468e-14	10.5228	10.2889	11.4075	11.6333
PXYLP1	ENSG00000155893.11	2-phosphoxylose phosphatase 1	1.10185	3.15476e-08	4.48502e-07	7.48996	7.22551	8.41102	8.39696
HIST1H2BG	ENSG00000273802.2	histone cluster 1 H2B family member g	1.10159	4.59119e-11	1.17393e-09	7.92699	7.78363	8.95219	8.87705
NFE2L3	ENSG00000050344.8	nuclear factor, erythroid 2 like 3	1.10117	3.52231e-07	3.82048e-06	7.11127	6.96474	7.99836	8.12353
C12orf75	ENSG00000235162.8	chromosome 12 open reading frame 75	1.10112	1.08779e-14	4.91259e-13	8.61654	8.54862	9.65088	9.67365
RP11-417L14.1	ENSG00000226535.1		1.09581	1.19354e-18	8.57526e-17	9.89495	9.72022	10.9014	10.9091
ADGRG2	ENSG00000173698.17	adhesion G protein-coupled receptor G2	1.09069	8.9076e-05	0.00050203	6.32408	6.07503	7.21721	7.09182
CDV3P1	ENSG00000176243.9	CDV3 pseudogene 1	1.0906	1.19492e-11	3.38924e-10	7.97404	7.99787	9.05408	9.02372
GAS1	ENSG00000180447.6	growth arrest specific 1	1.08732	0.0154249	0.0426108	4.03555	4.52055	5.16151	5.17399
STARD4	ENSG00000164211.12	StAR related lipid transfer domain containing 4	1.08361	2.15466e-07	2.46297e-06	7.24257	7.0391	8.10597	8.20241
DPY19L1	ENSG00000173852.13	dpy-19 like C-mannosyltransferase 1	1.08254	2.53378e-13	9.57714e-12	9.91162	9.59453	10.7478	10.9488
HEY1	ENSG00000164683.16	hes related family bHLH transcription factor with YRPW motif 1	1.08008	0.0105696	0.0310639	4.69056	5.16956	6.00027	5.6304
TMSB4XP4	ENSG00000223551.1	thymosin beta 4, X-linked pseudogene 4	1.07971	0.00352131	0.0122254	5.36076	5.27598	6.12298	6.23199
APOL1	ENSG00000100342.20	apolipoprotein L1	1.07759	0.014946	0.0414659	4.03555	4.14751	4.93985	5.01101
RP11-405F3.2	ENSG00000260438.1		1.07707	0.00292014	0.0104213	5.47198	5.37356	6.33944	6.23199
RP11-2C24.9	ENSG00000282034.1		1.07531	0.0114841	0.03329	4.9995	4.71352	5.83642	5.52179
AHR	ENSG00000106546.12	aryl hydrocarbon receptor	1.07512	1.36928e-13	5.44799e-12	8.57524	8.57983	9.59257	9.67167
RRM2P2	ENSG00000236484.2	ribonucleotide reductase M2 polypeptide pseudogene 2	1.07331	0.00168483	0.00646242	5.50692	5.54796	6.23549	6.54595
GBP4	ENSG00000162654.8	guanylate binding protein 4	1.07215	0.0108783	0.031815	3.62496	3.99547	4.7359	4.95077
DLG2	ENSG00000150672.16	discs large MAGUK scaffold protein 2	1.07116	0.0100031	0.0297205	4.82591	5.09267	5.80702	5.79312
SLC9A7P1	ENSG00000227825.4	solute carrier family 9 member 7 pseudogene 1	1.07106	2.86599e-08	4.12507e-07	7.36278	7.43899	8.46138	8.36793
UBASH3B	ENSG00000154127.9	ubiquitin associated and SH3 domain containing B	1.07103	0.00952397	0.0285309	4.8871	5.01005	5.64915	5.88181
NPTX1	ENSG00000171246.5	neuronal pentraxin 1	1.07087	0.0107516	0.031524	4.76065	4.76957	5.64915	5.44376
NRP1	ENSG00000099250.17	neuropilin 1	1.0697	7.53816e-12	2.21395e-10	8.34882	8.4026	9.51458	9.32718
MSRB3	ENSG00000174099.10	methionine sulfoxide reductase B3	1.06964	0.0114142	0.0331261	3.62496	3.99547	4.93985	4.81864
FAM107B	ENSG00000065809.13	family with sequence similarity 107 member B	1.06872	4.81082e-16	2.66388e-14	9.70452	9.75206	10.701	10.8914
C1orf112	ENSG00000000460.16	chromosome 1 open reading frame 112	1.06711	7.86689e-06	5.8983e-05	7.55343	7.00241	8.28449	8.37767
CREB5	ENSG00000146592.16	cAMP responsive element binding protein 5	1.06552	0.017674	0.047769	4.61457	4.36003	5.16151	5.48339
COL4A5	ENSG00000188153.12	collagen type IV alpha 5 chain	1.0643	6.00032e-12	1.8081e-10	9.3492	9.04544	10.3829	10.1459
RP11-737O24.3	ENSG00000263606.1		1.06027	0.00117907	0.0047477	5.72764	5.96169	6.5947	6.91436
DOCK11	ENSG00000147251.15	dedicator of cytokinesis 11	1.06019	0.0172124	0.0467321	4.76065	4.44464	5.42956	5.44376
CIART	ENSG00000159208.15	circadian associated repressor of transcription	1.0568	7.75377e-08	9.92745e-07	7.15298	7.33256	8.23796	8.24028
TMEM97P2	ENSG00000253866.1	transmembrane protein 97 pseudogene 2	1.05639	0.00467732	0.0155586	5.28048	5.40441	6.21372	6.16422
ANXA2P2	ENSG00000231991.4	annexin A2 pseudogene 2	1.05632	3.9695e-18	2.72797e-16	10.4427	10.2945	11.45	11.414
TWSG1	ENSG00000128791.11	twisted gastrulation BMP signaling modulator 1	1.0541	6.78032e-15	3.22102e-13	10.0699	9.82155	10.9253	11.0901
PRPH	ENSG00000135406.13	peripherin	1.05382	0.00055901	0.00247631	5.66837	6.26096	7.08241	6.75738
CDV3	ENSG00000091527.15	CDV3 homolog	1.05291	6.2494e-25	7.87379e-23	13.6744	13.5915	14.6313	14.7634
GLCE	ENSG00000138604.9	glucuronic acid epimerase	1.05268	1.22025e-15	6.39053e-14	9.87808	9.6948	10.7542	10.9275
ACAT2	ENSG00000120437.8	acetyl-CoA acetyltransferase 2	1.05155	3.6273e-09	6.40933e-08	7.76913	7.86713	8.81113	8.85632
TMOD2	ENSG00000128872.9	tropomodulin 2	1.05122	2.73744e-06	2.3161e-05	7.15298	7.17705	8.14573	8.16913
ATP2B1	ENSG00000070961.15	ATPase plasma membrane Ca2+ transporting 1	1.05082	3.50355e-18	2.42694e-16	10.2076	10.1124	11.1313	11.2932
RP11-66B24.4	ENSG00000259583.2		1.0451	0.0179822	0.0484289	4.20369	4.14751	4.80868	5.17399
A2M-AS1	ENSG00000245105.2	A2M antisense RNA 1 (head to head)	1.04455	0.0176654	0.0477531	4.82591	4.52055	5.34675	5.59522
EYA2	ENSG00000064655.18	EYA transcriptional coactivator and phosphatase 2	1.04454	0.00507385	0.0166955	5.86494	5.3094	6.82463	6.16422
LHFPL2	ENSG00000145685.13	LHFPL tetraspan subfamily member 2	1.04355	4.42669e-09	7.689e-08	8.18365	8.0071	8.97441	9.24452
RP11-4L24.4	ENSG00000279561.2		1.04322	9.19959e-05	0.000516979	6.39637	6.21271	7.23848	7.20623
NRP2	ENSG00000118257.16	neuropilin 2	1.04113	0.0165943	0.0453228	4.61457	4.96624	5.77694	5.44376
TMSB4XP6	ENSG00000230043.1	thymosin beta 4, X-linked pseudogene 6	1.03832	4.59564e-16	2.55286e-14	11.9883	11.7158	12.9961	12.8254
CENPV	ENSG00000166582.9	centromere protein V	1.03717	0.00504949	0.0166405	5.23821	5.20613	5.97433	6.06825
CTA-293F17.1	ENSG00000271133.5		1.0353	0.017207	0.0467246	3.62496	4.14751	5.0563	4.81864
RP4-781B1.5	ENSG00000276223.1		1.03527	0.00544678	0.0177015	5.23821	5.40441	6.2988	5.99151
BVES	ENSG00000112276.13	blood vessel epicardial substance	1.03451	0.0191487	0.0511504	4.20369	3.99547	5.0563	4.81864
CHN2	ENSG00000106069.20	chimerin 2	1.0341	0.0209493	0.0552556	4.33144	4.52055	4.99966	5.40281
KDM7A	ENSG00000006459.10	lysine demethylase 7A	1.03292	1.48922e-08	2.28535e-07	8.15842	8.15552	9.03003	9.2993
LA16c-313D11.12	ENSG00000261659.2		1.03218	0.00436863	0.0146664	5.19433	5.54796	6.33944	6.09289
CAV2	ENSG00000105971.14	caveolin 2	1.03174	0.00165595	0.00636235	5.60624	5.70103	6.54381	6.45527
PXDC1	ENSG00000168994.13	PX domain containing 1	1.03017	0.02169	0.0569005	4.20369	4.58984	5.46895	4.95077
DNAJB5	ENSG00000137094.14	DnaJ heat shock protein family (Hsp40) member B5	1.02797	0.00277559	0.00996677	5.54091	5.74824	6.45463	6.58063
BDKRB2	ENSG00000168398.6	bradykinin receptor B2	1.02727	2.2917e-05	0.000152842	6.66745	6.50635	7.48953	7.52943
ZNF93	ENSG00000184635.13	zinc finger protein 93	1.02715	3.45642e-07	3.75605e-06	7.67962	7.36173	8.43871	8.57678
PYGL	ENSG00000100504.16	glycogen phosphorylase L	1.02709	3.21727e-08	4.55898e-07	7.52205	7.41833	8.43413	8.44869
HERC5	ENSG00000138646.8	HECT and RLD domain containing E3 ubiquitin protein ligase 5	1.02538	0.00015312	0.00080359	6.41387	6.30756	7.12877	7.40114
SGMS2	ENSG00000164023.14	sphingomyelin synthase 2	1.02514	1.58924e-10	3.67448e-09	8.17864	8.06567	9.13804	9.09329
ZNFX1	ENSG00000124201.14	zinc finger NFX1-type containing 1	1.02425	2.43769e-18	1.70904e-16	10.1177	9.98425	11.1107	11.042
EFNB2	ENSG00000125266.6	ephrin B2	1.02289	4.80769e-12	1.47168e-10	8.37094	8.48408	9.43213	9.4266
CCDC184	ENSG00000177875.4	coiled-coil domain containing 184	1.02246	0.0229347	0.0595795	4.33144	4.58984	5.54416	4.95077
MBNL3	ENSG00000076770.14	muscleblind like splicing regulator 3	1.02154	3.5576e-11	9.35794e-10	8.69225	8.53275	9.52321	9.71068
TMTC2	ENSG00000179104.8	transmembrane and tetratricopeptide repeat containing 2	1.02044	2.68531e-08	3.88512e-07	7.69376	7.53163	8.57799	8.59359
HMGB3P24	ENSG00000215283.3	high mobility group box 3 pseudogene 24	1.01918	0.00045491	0.00207654	6.28646	6.07503	7.1514	6.99315
PLEKHG1	ENSG00000120278.14	pleckstrin homology and RhoGEF domain containing G1	1.0187	0.00695762	0.0217498	5.28048	5.20613	6.02573	6.04315
HSD11B2	ENSG00000176387.6	hydroxysteroid 11-beta dehydrogenase 2	1.01796	0.0098254	0.0292825	4.94482	5.09267	6.00027	5.55904
RGS16	ENSG00000143333.6	regulator of G protein signaling 16	1.01793	4.08705e-05	0.000253158	6.54642	6.46609	7.30046	7.52064
RP4-791C19.1	ENSG00000218586.3		1.01784	3.55669e-05	0.000224673	6.63816	6.74861	7.49836	7.74088
SLC9A7	ENSG00000065923.9	solute carrier family 9 member A7	1.0176	1.14839e-18	8.31963e-17	10.3961	10.2898	11.3904	11.3375
ATP8A1	ENSG00000124406.16	ATPase phospholipid transporting 8A1	1.01729	4.70081e-06	3.73304e-05	7.0683	7.04812	7.88874	8.11773
LAPTM4BP2	ENSG00000271266.1	lysosomal protein transmembrane 4 beta pseudogene 2	1.01695	1.16231e-06	1.08534e-05	7.41502	7.31775	8.17896	8.4716
RP4-730K3.3	ENSG00000232450.1		1.01565	0.0081203	0.0248781	5.10118	5.27598	6.00027	5.96492
CLU	ENSG00000120885.19	clusterin	1.01396	1.04315e-11	2.97821e-10	10.1099	10.3067	11.3963	11.0662
CNTLN	ENSG00000044459.14	centlein	1.01361	0.0240675	0.0619852	4.03555	4.36003	4.93985	5.06805
FBXO5	ENSG00000112029.9	F-box protein 5	1.0135	1.76576e-10	4.0503e-09	8.59039	8.54229	9.41598	9.70103
C5orf42	ENSG00000197603.13	chromosome 5 open reading frame 42	1.01308	2.43278e-05	0.000160832	6.89444	6.74861	7.67216	7.83595
CCNE1	ENSG00000105173.13	cyclin E1	1.01284	0.000484046	0.00218671	6.05869	6.09303	7.07057	6.8165
LRP4	ENSG00000134569.9	LDL receptor related protein 4	1.01217	0.0142012	0.0397932	4.82591	5.16956	5.77694	5.85291
ZFP2	ENSG00000198939.7	ZFP2 zinc finger protein	1.01024	0.0243487	0.0625704	4.20369	4.44464	4.99966	5.22346
FAM110B	ENSG00000169122.11	family with sequence similarity 110 member B	1.00969	3.29877e-05	0.000210248	6.57767	6.65668	7.64064	7.41069
IFNL1	ENSG00000182393.2	interferon lambda 1	1.00946	0.0137261	0.0387304	3.62496	3.62496	4.8764	4.66574
FOXI3	ENSG00000214336.4	forkhead box I3	1.0088	0.00019798	0.0010071	6.18762	6.42462	7.2801	7.12712
CDC25A	ENSG00000164045.11	cell division cycle 25A	1.0086	1.77982e-08	2.69093e-07	8.0196	7.76197	8.91327	8.82465
TNFRSF21	ENSG00000146072.6	TNF receptor superfamily member 21	1.00821	4.20492e-10	8.86193e-09	8.13792	8.2595	9.25676	9.10505
NUDT11	ENSG00000196368.4	nudix hydrolase 11	1.00628	0.0251596	0.0643593	4.33144	4.26324	4.99966	5.12227
LPCAT2	ENSG00000087253.11	lysophosphatidylcholine acyltransferase 2	1.00587	8.95715e-08	1.12527e-06	7.72163	7.52521	8.54441	8.62663
JHDM1D-AS1	ENSG00000260231.1	JHDM1D antisense RNA 1 (head to head)	1.00429	0.000637125	0.00276942	6.10304	6.36733	6.94647	7.31213
C10orf12	ENSG00000155640.6		1.00379	5.17285e-07	5.32191e-06	7.45714	7.28766	8.21678	8.4207
SYCP2	ENSG00000196074.12	synaptonemal complex protein 2	1.00303	1.39747e-09	2.67009e-08	8.22311	8.13463	9.1125	9.1986
SCG2	ENSG00000171951.4	secretogranin II	1.0012	0.0252817	0.0646242	4.20369	4.36003	5.0563	5.06805
SERPINI1	ENSG00000163536.12	serpin family I member 1	1.00108	0.0253784	0.0648141	4.33144	4.36003	5.11014	5.17399
PCSK1N	ENSG00000102109.8	proprotein convertase subtilisin/kexin type 1 inhibitor	-1.00028	0.0218297	0.0572047	4.9995	5.81599	4.80868	4.4807
RPS19BP1	ENSG00000187051.8	ribosomal protein S19 binding protein 1	-1.00083	1.73188e-05	0.000118927	8.47671	8.77585	7.95423	7.24954
TNFRSF13C	ENSG00000159958.4	TNF receptor superfamily member 13C	-1.00155	0.0220984	0.057787	4.82591	5.16956	4.05373	4.05751
PGR	ENSG00000082175.14	progesterone receptor	-1.00181	2.48361e-12	7.89442e-11	11.8927	11.6839	10.6497	10.888
KIFC3	ENSG00000140859.15	kinesin family member C3	-1.00189	0.0158283	0.0435385	5.66837	5.6268	5.0563	4.66574
S100A16	ENSG00000188643.10	S100 calcium binding protein A16	-1.00375	8.28063e-10	1.65489e-08	9.67818	9.95719	8.95857	8.67874
MMP25	ENSG00000008516.16	matrix metallopeptidase 25	-1.004	0.0216461	0.0568177	5.23821	5.52055	4.80868	4.3687
IGF1R	ENSG00000140443.13	insulin like growth factor 1 receptor	-1.00431	1.94135e-15	9.86967e-14	12.5012	12.5041	11.5028	11.465
C19orf47	ENSG00000160392.13	chromosome 19 open reading frame 47	-1.00432	0.000526273	0.00235314	7.01268	7.30279	6.50882	5.96492
RP11-510I6.2	ENSG00000213661.3		-1.00435	7.73398e-13	2.70022e-11	9.69053	9.78856	8.80405	8.69829
PNPLA6	ENSG00000032444.15	patatin like phospholipase domain containing 6	-1.00441	0.00385771	0.0131984	6.51445	7.10111	6.23549	5.52179
CCDC12	ENSG00000160799.11	coiled-coil domain containing 12	-1.00513	4.20281e-05	0.000259405	7.76913	8.18426	7.22788	6.8165
RP11-1149O23.3	ENSG00000246582.2		-1.00521	0.00540313	0.0175958	6.26725	6.32275	5.42956	5.52179
AHCYP7	ENSG00000259465.2	adenosylhomocysteinase pseudogene 7	-1.00573	0.0236457	0.0610979	4.69056	5.13177	4.22914	3.62496
CLN6	ENSG00000128973.11	CLN6, transmembrane ER protein	-1.00575	5.83101e-09	9.79616e-08	10.074	10.3039	9.39731	8.92098
TIMM17B	ENSG00000126768.12	translocase of inner mitochondrial membrane 17B	-1.00576	3.81768e-06	3.11195e-05	8.93117	9.26863	8.37326	7.77081
UCKL1	ENSG00000198276.13	uridine-cytidine kinase 1 like 1	-1.00591	7.95311e-06	5.95268e-05	8.26151	8.70402	7.73319	7.27071
ST8SIA6	ENSG00000148488.15	ST8 alpha-N-acetyl-neuraminide alpha-2,8-sialyltransferase 6	-1.00593	6.52695e-07	6.56737e-06	8.5676	8.40609	7.42617	7.62273
TMEM222	ENSG00000186501.14	transmembrane protein 222	-1.00606	0.00869812	0.0263939	8.8422	9.07858	8.18443	7.05562
PIF1	ENSG00000140451.12	PIF1 5'-to-3' DNA helicase	-1.00614	0.00441882	0.0148149	6.05869	6.4524	5.50712	5.40281
PRSS27	ENSG00000172382.9	serine protease 27	-1.00639	0.0199	0.0528487	4.53119	5.46385	4.22914	4.05751
RP11-464F9.20	ENSG00000268584.1		-1.00639	0.023614	0.0610341	5.19433	5.27598	4.57025	4.3687
RP5-1065J22.8	ENSG00000273382.1		-1.00652	0.00152707	0.00593058	6.59304	6.75969	5.80702	5.85291
SERF2	ENSG00000140264.19	small EDRK-rich factor 2	-1.00656	1.98194e-07	2.28969e-06	12.2337	12.6061	11.6812	10.9993
SMAD7	ENSG00000101665.8	SMAD family member 7	-1.00663	1.86171e-06	1.63897e-05	8.28501	8.08322	7.32054	7.15018
TMEM44-AS1	ENSG00000231770.5	TMEM44 antisense RNA 1	-1.00665	0.000635536	0.00276459	7.30856	7.4526	6.75209	6.06825
RNF7P1	ENSG00000239831.1	ring finger protein 7 pseudogene 1	-1.00672	3.52033e-06	2.894e-05	8.07998	8.03894	7.29032	6.91436
RPS6KB2	ENSG00000175634.14	ribosomal protein S6 kinase B2	-1.00683	1.83931e-06	1.62171e-05	9.02337	9.38446	8.47481	7.87779
MBD3	ENSG00000071655.17	methyl-CpG binding domain protein 3	-1.00698	0.000360465	0.00169802	7.35389	7.98859	7.00988	6.41727
ARPC1B	ENSG00000130429.12	actin related protein 2/3 complex subunit 1B	-1.00703	6.7902e-06	5.16228e-05	9.16164	9.61876	8.68201	8.00905
NPEPL1	ENSG00000215440.11	aminopeptidase like 1	-1.00738	0.00136178	0.00537877	6.48172	6.85567	5.94787	5.69797
EGFL7	ENSG00000172889.15	EGF like domain multiple 7	-1.00757	0.0180703	0.0486285	7.93295	8.76231	7.44456	6.27538
EEF1A1P13	ENSG00000250182.3	eukaryotic translation elongation factor 1 alpha 1 pseudogene 13	-1.00841	2.77164e-07	3.09647e-06	9.03725	8.93395	8.18443	7.7782
C9orf172	ENSG00000232434.2	apical junction component 1 homolog	-1.00875	0.0181525	0.048812	5.23821	5.85928	4.99966	4.4807
GABARAP	ENSG00000170296.9	GABA type A receptor-associated protein	-1.00877	0.000162386	0.000846093	7.55343	7.62466	6.92029	6.31743
AP2A1	ENSG00000196961.12	adaptor related protein complex 2 alpha 1 subunit	-1.00902	3.76001e-09	6.62213e-08	9.70278	10.0746	9.027	8.7404
RAET1K	ENSG00000218358.2	retinoic acid early transcript 1K pseudogene	-1.00905	0.0236007	0.0610089	5.3213	5.46385	4.47338	4.7453
RAB25	ENSG00000132698.13	RAB25, member RAS oncogene family	-1.00922	9.2143e-11	2.23443e-09	11.3637	11.2974	10.5209	10.0472
IL1RN	ENSG00000136689.18	interleukin 1 receptor antagonist	-1.00922	0.0246669	0.0632664	5.36076	5.05215	4.57025	4.23443
C15orf39	ENSG00000167173.18	chromosome 15 open reading frame 39	-1.00947	2.7727e-06	2.34366e-05	8.46442	8.74865	7.87528	7.33239
RP11-332H18.7	ENSG00000273982.1		-1.00971	0.0147994	0.0411247	5.81174	5.6268	4.8764	5.01101
CAMTA2	ENSG00000108509.20	calmodulin binding transcription activator 2	-1.00985	8.70787e-06	6.44937e-05	7.98557	8.09625	7.30046	6.84516
UBALD2	ENSG00000185262.8	UBA like domain containing 2	-1.01038	0.000554236	0.00245892	7.6142	7.99324	7.19561	6.33799
TMEM150A	ENSG00000168890.13	transmembrane protein 150A	-1.01043	6.68346e-05	0.000388516	7.64365	7.84155	7.03447	6.52828
SLC1A5	ENSG00000105281.12	solute carrier family 1 member 5	-1.01062	5.21496e-11	1.3141e-09	13.4001	13.6581	12.6981	12.2608
RNF215	ENSG00000099999.14	ring finger protein 215	-1.01075	0.0008578	0.00359214	6.88206	6.85567	6.16911	5.79312
ADAT2	ENSG00000189007.15	adenosine deaminase, tRNA specific 2	-1.01086	0.01713	0.0465447	5.69835	5.81599	4.8764	5.06805
PPP1R35	ENSG00000160813.6	protein phosphatase 1 regulatory subunit 35	-1.01125	0.000912008	0.00379175	6.72425	7.1438	6.2988	5.76217
CDNF	ENSG00000185267.9	cerebral dopamine neurotrophic factor	-1.0113	0.022103	0.0577902	5.43602	5.77122	4.99966	4.4807
RAB1B	ENSG00000174903.14	RAB1B, member RAS oncogene family	-1.01213	1.78238e-08	2.69187e-07	11.8049	12.1015	11.1799	10.5874
ITPKC	ENSG00000086544.2	inositol-trisphosphate 3-kinase C	-1.01215	4.71678e-05	0.000285928	7.90287	8.16379	7.34033	6.7422
TMED10P2	ENSG00000239405.1	transmembrane p24 trafficking protein 10 pseudogene 2	-1.01233	5.92309e-05	0.000349087	8.07998	7.70066	7.16258	6.67979
FAAP20	ENSG00000162585.16	Fanconi anemia core complex associated protein 20	-1.01264	0.00197595	0.0074283	6.37865	7.13536	5.97433	5.85291
RPS4XP14	ENSG00000243663.1	ribosomal protein S4X pseudogene 14	-1.01277	0.00183385	0.00696485	6.90672	7.61864	6.6438	5.96492
IRF3	ENSG00000126456.15	interferon regulatory factor 3	-1.01385	4.24799e-05	0.000261822	8.97801	9.40376	8.5359	7.6632
ASS1P12	ENSG00000237437.1	argininosuccinate synthetase 1 pseudogene 12	-1.0143	0.000110526	0.000603555	7.40645	7.6126	6.79606	6.33799
MREG	ENSG00000118242.15	melanoregulin	-1.01448	2.24903e-16	1.30346e-14	11.0764	10.975	9.97431	10.0442
RP11-219I21.1	ENSG00000235787.1		-1.01593	0.0223595	0.0583381	5.05153	5.74824	4.80868	4.3687
RP11-66N24.3	ENSG00000258727.1		-1.01627	0.0229597	0.0596266	4.94482	5.13177	4.36229	4.05751
FAXDC2	ENSG00000170271.10	fatty acid hydroxylase domain containing 2	-1.01661	0.000989378	0.00407348	6.81844	6.74861	5.74616	6.06825
VPS16	ENSG00000215305.9	VPS16, CORVET/HOPS core subunit	-1.01667	4.07104e-06	3.29991e-05	7.90287	7.87723	7.05864	6.83091
TAB1	ENSG00000100324.13	TGF-beta activated kinase 1 (MAP3K7) binding protein 1	-1.01678	1.14552e-05	8.24047e-05	8.07998	8.19641	7.40754	6.88708
IMPA2	ENSG00000141401.11	inositol monophosphatase 2	-1.01752	1.6668e-09	3.13305e-08	9.01778	9.19599	8.21678	8.01531
HDHD3	ENSG00000119431.9	haloacid dehalogenase like hydrolase domain containing 3	-1.01766	1.28077e-05	9.07988e-05	7.97404	8.29004	7.36952	6.94111
ERBB2	ENSG00000141736.13	erb-b2 receptor tyrosine kinase 2	-1.01788	1.96859e-09	3.65293e-08	10.556	10.5909	9.78441	9.24717
LRP3	ENSG00000130881.13	LDL receptor related protein 3	-1.01817	0.0225001	0.0586609	7.23289	7.80496	6.50882	5.17399
PFKM	ENSG00000152556.15	phosphofructokinase, muscle	-1.01842	5.15583e-14	2.18645e-12	10.4322	10.3705	9.49055	9.27347
YIF1A	ENSG00000174851.14	Yip1 interacting factor homolog A, membrane trafficking protein	-1.01869	9.05077e-07	8.7669e-06	8.59791	8.95314	7.98589	7.56406
DHX34	ENSG00000134815.18	DExH-box helicase 34	-1.0187	1.47807e-05	0.000103334	7.80863	7.90218	7.08241	6.71134
TBC1D16	ENSG00000167291.15	TBC1 domain family member 16	-1.01905	3.96018e-11	1.03077e-09	10.6099	10.7597	9.84422	9.44523
TBX2-AS1	ENSG00000267280.5	TBX2 antisense RNA 1	-1.02056	0.000249904	0.0012344	8.1066	8.79725	7.80599	6.99315
OXLD1	ENSG00000204237.4	oxidoreductase like domain containing 1	-1.02077	9.28995e-05	0.000521047	7.54565	8.0071	7.05864	6.5634
DNPEP	ENSG00000123992.18	aspartyl aminopeptidase	-1.0209	5.81916e-11	1.45162e-09	11.2693	11.362	10.4947	10.0211
SAPCD2	ENSG00000186193.8	suppressor APC domain containing 2	-1.02198	3.43224e-06	2.82425e-05	9.30627	9.89655	8.84254	8.27718
TMEM187	ENSG00000177854.7	transmembrane protein 187	-1.02198	0.000265447	0.00129753	7.22314	7.24131	6.54381	6.04315
CPTP	ENSG00000224051.6	ceramide-1-phosphate transfer protein	-1.02236	0.00213146	0.00792381	6.24777	6.80316	5.74616	5.6304
MLLT1	ENSG00000130382.8	MLLT1, super elongation complex subunit	-1.02252	1.263e-08	1.96949e-07	9.00935	9.24547	8.28957	7.95146
USP19	ENSG00000172046.18	ubiquitin specific peptidase 19	-1.02272	9.12984e-08	1.14493e-06	9.39304	9.67038	8.74247	8.24561
BIN3	ENSG00000147439.11	bridging integrator 3	-1.02293	8.26414e-06	6.16425e-05	7.73536	7.87219	6.92029	6.80195
CTDSP1	ENSG00000144579.7	CTD small phosphatase 1	-1.02307	5.62689e-08	7.45691e-07	10.7043	10.9429	10.0643	9.4172
EFNA1	ENSG00000169242.11	ephrin A1	-1.02314	6.29766e-09	1.04983e-07	9.50118	9.7272	8.77901	8.39696
GRHPR	ENSG00000137106.17	glyoxylate and hydroxypyruvate reductase	-1.02372	5.36454e-08	7.15286e-07	9.85632	9.96901	9.14085	8.55978
RP13-1032I1.7	ENSG00000262049.1		-1.02449	0.0121377	0.0348445	5.98928	6.68023	5.83642	4.7453
RP3-439F8.1	ENSG00000234869.1		-1.02461	0.00903568	0.0272654	6.03595	6.46609	5.6823	5.01101
EIF3G	ENSG00000130811.11	eukaryotic translation initiation factor 3 subunit G	-1.02464	3.06062e-07	3.36804e-06	9.74906	10.0492	9.14365	8.52077
MAN2B1	ENSG00000104774.12	mannosidase alpha class 2B member 1	-1.02465	4.45227e-07	4.67386e-06	8.58662	8.68692	7.86169	7.39152
ACOT8	ENSG00000101473.16	acyl-CoA thioesterase 8	-1.02468	5.86298e-06	4.54074e-05	7.997	8.25176	7.35013	6.94111
PPP4C	ENSG00000149923.13	protein phosphatase 4 catalytic subunit	-1.02473	1.86799e-08	2.79989e-07	10.8817	11.1284	10.2291	9.62343
NSMCE1	ENSG00000169189.16	NSE1 homolog, SMC5-SMC6 complex component	-1.02499	7.51953e-12	2.21222e-10	9.60177	9.74932	8.74617	8.58521
ATP6V1F	ENSG00000128524.4	ATPase H+ transporting V1 subunit F	-1.025	6.30153e-07	6.35526e-06	9.4377	9.78187	8.85628	8.24561
C12orf10	ENSG00000139637.13	chromosome 12 open reading frame 10	-1.02555	2.46661e-07	2.78668e-06	8.5209	8.70118	7.79888	7.42961
CCDC94	ENSG00000105248.15	coiled-coil domain containing 94	-1.02594	3.26758e-05	0.00020872	7.72851	8.09192	7.1514	6.72686
TTC7A	ENSG00000068724.15	tetratricopeptide repeat domain 7A	-1.02621	3.53137e-08	4.96764e-07	9.19671	9.35951	8.47926	8.01531
PABPC1L	ENSG00000101104.12	poly(A) binding protein cytoplasmic 1 like	-1.02698	0.0011951	0.00480666	6.88206	7.41833	6.21372	6.25386
CNN2P9	ENSG00000213149.3	calponin 2 pseudogene 9	-1.02741	0.0141242	0.0396206	5.47198	5.88041	5.11014	4.57835
ADM5	ENSG00000224420.3	adrenomedullin 5 (putative)	-1.02765	0.0219712	0.0575062	4.9995	5.34191	4.57025	4.05751
PSPH	ENSG00000146733.13	phosphoserine phosphatase	-1.02769	4.78077e-08	6.44867e-07	8.75412	8.96264	7.77005	7.95798
SLC13A3	ENSG00000158296.13	solute carrier family 13 member 3	-1.0277	0.000678323	0.00293019	6.88206	6.8244	5.92087	6.01758
RPL5P9	ENSG00000236330.1	ribosomal protein L5 pseudogene 9	-1.02777	0.00987879	0.0294265	5.83861	6.1627	5.0563	5.31651
ABCA7	ENSG00000064687.12	ATP binding cassette subfamily A member 7	-1.02798	0.00408828	0.0138697	6.16696	6.85567	5.89331	5.36044
HAGH	ENSG00000063854.12	hydroxyacylglutathione hydrolase	-1.0293	3.09169e-08	4.40616e-07	9.25728	9.54006	8.58627	8.14651
SDHAF4	ENSG00000154079.5	succinate dehydrogenase complex assembly factor 4	-1.02935	8.13396e-06	6.07236e-05	8.16856	7.81025	7.10578	6.9543
LINC01220	ENSG00000259687.1	long intergenic non-protein coding RNA 1220	-1.02974	0.0191675	0.0511928	4.8871	4.96624	4.05373	4.05751
PHPT1	ENSG00000054148.17	phosphohistidine phosphatase 1	-1.02977	0.00313049	0.011063	9.06192	9.57298	8.49253	7.6632
LINC01012	ENSG00000281706.2	long intergenic non-protein coding RNA 1012	-1.02985	0.0216147	0.0567695	5.14872	5.37356	4.47338	4.4807
STK40	ENSG00000196182.10	serine/threonine kinase 40	-1.03003	3.02202e-08	4.31749e-07	9.34697	9.62475	8.67038	8.22956
GSE1	ENSG00000131149.17	Gse1 coiled-coil protein	-1.0315	2.38657e-20	2.13893e-18	12.4838	12.6191	11.4624	11.5594
RP1-35C21.2	ENSG00000227579.5		-1.03194	0.00741867	0.0229721	5.14872	4.65385	3.62496	4.05751
RPL12P4	ENSG00000185834.10	ribosomal protein L12 pseudogene 4	-1.03221	2.02265e-09	3.73727e-08	10.6762	11.1776	10.0162	9.76358
S100A11P1	ENSG00000237632.3	S100 calcium binding protein A11 pseudogene 1	-1.03255	0.0136144	0.0384899	7.39782	8.6638	7.04661	6.51039
NDUFA4L2	ENSG00000185633.10	NDUFA4, mitochondrial complex associated like 2	-1.03258	0.020366	0.0539498	4.8871	5.09267	4.22914	4.05751
RCC2P8	ENSG00000250185.2	regulator of chromosome condensation 2 pseudogene 8	-1.03265	0.00838005	0.0255531	5.94093	5.96169	5.25779	5.01101
PISD	ENSG00000241878.9	phosphatidylserine decarboxylase	-1.0334	3.59643e-09	6.37423e-08	9.19671	9.39853	8.43413	8.11773
HOTAIR	ENSG00000228630.5	HOX transcript antisense RNA	-1.03458	0.000118223	0.000640356	7.23289	7.27238	6.27802	6.39787
PDK2	ENSG00000005882.11	pyruvate dehydrogenase kinase 2	-1.03465	3.28768e-06	2.72075e-05	8.76083	9.16135	8.21144	7.61449
RBM3	ENSG00000102317.17	RNA binding motif protein 3	-1.03531	4.51068e-11	1.15504e-09	13.193	12.9729	12.2429	11.7619
PRX	ENSG00000105227.14	periaxin	-1.03559	0.000843547	0.00354098	6.77884	7.0391	6.25692	5.69797
HDAC7	ENSG00000061273.17	histone deacetylase 7	-1.03588	1.41352e-06	1.28473e-05	8.80046	8.96264	8.14573	7.50289
PTBP1P	ENSG00000259078.2	polypyrimidine tract binding protein 1 pseudogene	-1.03612	4.56872e-08	6.19628e-07	9.20903	9.31014	8.47481	7.94492
STC1	ENSG00000159167.11	stanniocalcin 1	-1.03616	1.87613e-22	2.13205e-20	12.1029	12.0697	10.996	11.0908
B3GAT3P1	ENSG00000244009.1	beta-1,3-glucuronyltransferase 3 pseudogene 1	-1.03676	0.00112822	0.00457104	6.62328	6.58354	5.89331	5.55904
HEXDC	ENSG00000169660.15	hexosaminidase D	-1.0368	0.00326488	0.0114587	6.28646	6.64475	5.80702	5.36044
ANKRD42	ENSG00000137494.13	ankyrin repeat domain 42	-1.03735	1.34415e-06	1.23237e-05	8.20351	8.05237	7.08241	7.22805
PTRH1	ENSG00000187024.13	peptidyl-tRNA hydrolase 1 homolog	-1.0375	0.0114822	0.03329	5.69835	6.32275	5.38886	4.88686
TMPRSS6	ENSG00000187045.16	transmembrane serine protease 6	-1.03761	0.0199625	0.0529986	4.9995	5.09267	4.22914	4.23443
C5orf38	ENSG00000186493.11	chromosome 5 open reading frame 38	-1.03773	7.50113e-05	0.00043129	7.41502	8.0071	6.90701	6.61447
DAPK3	ENSG00000167657.11	death associated protein kinase 3	-1.03777	0.00019597	0.000998341	7.58414	7.76197	7.03447	6.23199
LIMK1	ENSG00000106683.14	LIM domain kinase 1	-1.03778	7.91783e-06	5.93138e-05	8.40135	8.75139	7.84796	7.21719
TMPRSS13	ENSG00000137747.14	transmembrane serine protease 13	-1.03789	2.67128e-09	4.813e-08	9.15146	9.40376	8.3828	8.13507
TSSC1	ENSG00000032389.12	EARP complex and GARP complex interacting protein 1	-1.0379	3.39294e-08	4.79229e-07	8.8422	8.93877	8.07099	7.6632
PVRL4	ENSG00000143217.8	nectin cell adhesion molecule 4	-1.03801	8.2334e-07	8.05142e-06	8.1066	8.20445	7.2801	7.07986
CTD-2033D15.3	ENSG00000278621.1		-1.03888	0.00884174	0.0267685	4.69056	4.96624	3.62496	3.62496
MMP17	ENSG00000198598.6	matrix metallopeptidase 17	-1.0389	0.00887173	0.0268262	5.50692	5.85928	4.99966	4.81864
COQ4	ENSG00000167113.10	coenzyme Q4	-1.03892	1.87099e-08	2.80197e-07	8.82629	9.1195	8.1002	7.82173
ADAM8	ENSG00000151651.15	ADAM metallopeptidase domain 8	-1.03922	0.0200484	0.0531942	4.94482	5.57479	4.57025	4.3687
SEMA3G	ENSG00000010319.6	semaphorin 3G	-1.03938	0.0203153	0.0538368	5.28048	5.34191	4.57025	4.4807
CLUHP3	ENSG00000131797.12	clustered mitochondria homolog pseudogene 3	-1.04016	4.387e-05	0.000269244	7.42355	7.55704	6.62763	6.47389
RPL4	ENSG00000174444.14	ribosomal protein L4	-1.04043	2.13409e-17	1.35421e-15	14.4867	14.425	13.529	13.2525
KAT2A	ENSG00000108773.10	lysine acetyltransferase 2A	-1.0411	3.96439e-05	0.000246703	7.36278	7.49923	6.52643	6.47389
TUFMP1	ENSG00000265646.2	Tu translation elongation factor, mitochondrial pseudogene 1	-1.04165	2.38263e-09	4.32883e-08	9.7423	9.83971	8.95857	8.50752
UPF1	ENSG00000005007.12	UPF1, RNA helicase and ATPase	-1.04167	1.63348e-10	3.77176e-09	9.87344	10.0713	9.10964	8.73662
CDC42EP2	ENSG00000149798.4	CDC42 effector protein 2	-1.04232	0.000925123	0.00383985	6.9548	6.85567	6.2988	5.55904
MXD4	ENSG00000123933.14	MAX dimerization protein 4	-1.04246	3.29122e-05	0.000209921	8.78408	9.23571	8.32956	7.46672
P3H4	ENSG00000141696.12	prolyl 3-hydroxylase family member 4 (non-enzymatic)	-1.04257	1.45956e-05	0.000102163	7.9913	8.08322	7.31054	6.72686
ABCD4	ENSG00000119688.20	ATP binding cassette subfamily D member 4	-1.04273	4.82758e-06	3.82402e-05	8.3127	8.40609	7.60024	7.05562
RP11-179H18.5	ENSG00000227437.1	ribosomal protein S8 pseudogene 4	-1.0429	0.0180017	0.0484662	4.8871	5.01005	3.62496	4.23443
STK25	ENSG00000115694.14	serine/threonine kinase 25	-1.0439	8.80554e-09	1.41892e-07	10.0793	10.3453	9.39966	8.87362
DENND6B	ENSG00000205593.11	DENN domain containing 6B	-1.04516	0.00735711	0.0228059	5.75628	5.96169	4.99966	5.12227
AC002116.7	ENSG00000267698.1		-1.04538	0.0183136	0.0491715	4.94482	4.76957	3.62496	4.05751
BCAM	ENSG00000187244.10	basal cell adhesion molecule (Lutheran blood group)	-1.0455	0.00681708	0.0213912	10.4228	11.3294	9.9521	9.06646
AP1G2	ENSG00000213983.11	adaptor related protein complex 1 gamma 2 subunit	-1.0458	1.68514e-07	1.98372e-06	9.29475	9.60669	8.65473	8.11773
UBE2SP1	ENSG00000233966.1	ubiquitin conjugating enzyme E2 S pseudogene 1	-1.04586	7.83351e-05	0.000448391	8.03632	8.56743	7.63265	6.83091
RPL38P4	ENSG00000250562.1	ribosomal protein L38 pseudogene 4	-1.04615	1.13602e-09	2.20693e-08	10.199	10.2183	9.39024	8.87018
CD81	ENSG00000110651.11	CD81 molecule	-1.04653	1.51022e-07	1.80221e-06	11.361	11.4014	10.6358	9.83945
RAD9A	ENSG00000172613.7	RAD9 checkpoint clamp component A	-1.04668	3.45525e-05	0.000218778	7.81511	8.00249	7.19561	6.58063
CAMKK1	ENSG00000004660.14	calcium/calmodulin dependent protein kinase kinase 1	-1.04797	0.0131599	0.0373507	5.63769	5.49252	4.7359	4.81864
SMIM22	ENSG00000267795.5	small integral membrane protein 22	-1.04828	0.0191829	0.0512261	4.94482	5.27598	4.05373	4.4807
ANXA2R	ENSG00000177721.4	annexin A2 receptor	-1.04918	0.00386866	0.0132322	6.14599	6.36733	5.50712	5.31651
FASTK	ENSG00000164896.19	Fas activated serine/threonine kinase	-1.05086	8.71995e-05	0.000492733	8.0196	8.52315	7.59203	6.80195
VAC14	ENSG00000103043.14	Vac14, PIKFYVE complex component	-1.05106	4.88793e-07	5.07685e-06	9.03172	9.30828	8.39227	7.80736
PPARD	ENSG00000112033.13	peroxisome proliferator activated receptor delta	-1.05138	9.03513e-08	1.13425e-06	8.80046	9.06982	8.11172	7.67908
BCS1L	ENSG00000074582.12	BCS1 homolog, ubiquinol-cytochrome c reductase complex chaperone	-1.05185	1.2098e-05	8.64203e-05	7.97981	7.78363	7.08241	6.69566
GTF2IP13	ENSG00000272556.2	general transcription factor IIi pseudogene 13	-1.05294	0.0161919	0.0443841	5.19433	5.70103	4.7359	4.57835
RRP1	ENSG00000160214.12	ribosomal RNA processing 1	-1.05398	6.50163e-06	4.9696e-05	8.71317	8.95075	8.10597	7.37208
RP11-9M16.3	ENSG00000271214.1		-1.05426	0.00117612	0.0047369	6.7381	6.596	6.00027	5.48339
GPC1	ENSG00000063660.8	glypican 1	-1.05457	3.80494e-05	0.000237973	8.06919	8.57364	7.62462	6.88708
ABCA3	ENSG00000167972.13	ATP binding cassette subfamily A member 3	-1.0546	9.03989e-11	2.1952e-09	10.1333	10.2043	9.31513	8.87362
GSTM3P2	ENSG00000226878.1	glutathione S-transferase mu 3 pseudogene 2	-1.05468	3.39536e-12	1.06562e-10	9.56774	9.593	8.48812	8.59776
NAGLU	ENSG00000108784.9	N-acetyl-alpha-glucosaminidase	-1.05475	1.61242e-07	1.90846e-06	8.5209	8.66962	7.77731	7.35237
TFAP4	ENSG00000090447.11	transcription factor AP-4	-1.05516	1.99548e-05	0.000135001	7.42355	7.59432	6.54381	6.58063
IL17RC	ENSG00000163702.18	interleukin 17 receptor C	-1.05525	2.65171e-06	2.25123e-05	7.90287	8.20043	7.22788	6.88708
ATP5F1P7	ENSG00000261424.1	ATP synthase peripheral stalk-membrane subunit b pseudogene 7	-1.05546	1.47074e-06	1.33122e-05	8.64222	8.70685	7.92186	7.29157
ZFYVE19	ENSG00000166140.17	zinc finger FYVE-type containing 19	-1.05558	1.79164e-07	2.09491e-06	8.28034	8.57054	7.50713	7.34242
RPH3AL	ENSG00000181031.15	rabphilin 3A like (without C2 domains)	-1.05579	0.0185926	0.0498566	5.14872	5.13177	4.47338	4.05751
CHERP	ENSG00000085872.14	calcium homeostasis endoplasmic reticulum protein	-1.05587	1.02558e-06	9.78159e-06	8.21334	8.61341	7.51585	7.30188
MOCS1P1	ENSG00000260347.1	molybdenum cofactor synthesis 1 pseudogene 1	-1.05588	0.0149573	0.041484	5.60624	5.54796	4.7359	4.81864
RP13-150K15.1	ENSG00000231093.1		-1.05589	0.00887316	0.0268262	5.83861	5.7938	5.0563	4.95077
BMP4	ENSG00000125378.15	bone morphogenetic protein 4	-1.05608	5.07119e-08	6.79949e-07	8.73037	8.82877	7.92186	7.57259
CITED4	ENSG00000179862.6	Cbp/p300 interacting transactivator with Glu/Asp rich carboxy-terminal domain 4	-1.05661	0.0181191	0.0487372	5.14872	5.40441	4.36229	4.57835
CHPF	ENSG00000123989.13	chondroitin polymerizing factor	-1.05682	0.0108659	0.0317995	8.39272	9.061	7.80599	6.63109
MSMB	ENSG00000263639.5	microseminoprotein beta	-1.05685	0.017621	0.0476479	4.82591	5.52055	4.36229	4.3687
EGR3	ENSG00000179388.8	early growth response 3	-1.05755	8.3247e-12	2.43673e-10	9.57537	9.6848	8.5571	8.62254
EPN1	ENSG00000063245.14	epsin 1	-1.05783	0.00341339	0.0119198	9.33127	9.8891	8.75353	7.82886
RPL10AP6	ENSG00000226360.5	ribosomal protein L10a pseudogene 6	-1.05817	1.15097e-15	6.07586e-14	11.5276	11.7172	10.6457	10.4604
RP11-259K5.2	ENSG00000270194.1		-1.05946	0.00180682	0.00687722	6.63816	6.64475	5.50712	5.93779
N4BP3	ENSG00000145911.5	NEDD4 binding protein 3	-1.05946	4.9049e-08	6.60584e-07	9.1667	9.41592	8.46587	7.98374
RPL12	ENSG00000197958.12	ribosomal protein L12	-1.06039	2.46505e-08	3.61381e-07	10.3634	11.0189	9.722	9.55219
ZNF512B	ENSG00000196700.7	zinc finger protein 512B	-1.06049	3.52012e-06	2.894e-05	9.56774	9.93444	9.01786	8.20788
RNF126P1	ENSG00000261192.1	ring finger protein 126 pseudogene 1	-1.06058	0.0099951	0.0297068	5.54091	5.81599	4.93985	4.81864
TIMM17BP1	ENSG00000256756.1	translocase of inner mitochondrial membrane 17B pseudogene 1	-1.06088	0.0107831	0.0315898	7.87214	8.24788	7.18469	5.99151
GPT2	ENSG00000166123.13	glutamic--pyruvic transaminase 2	-1.06095	1.44182e-08	2.22243e-07	8.7972	9.0764	8.00455	7.81456
ST14	ENSG00000149418.10	suppression of tumorigenicity 14	-1.06137	2.47936e-07	2.79926e-06	10.5159	10.8603	9.91812	9.18758
SLC9A1	ENSG00000090020.10	solute carrier family 9 member A1	-1.0614	1.83382e-09	3.42477e-08	10.1615	10.3371	9.4183	8.89071
SETD1B	ENSG00000139718.10	SET domain containing 1B	-1.06161	2.13073e-09	3.92028e-08	9.68349	9.92111	8.94256	8.51637
KLHL17	ENSG00000187961.13	kelch like family member 17	-1.06168	0.0147355	0.0409865	5.23821	5.74824	4.93985	4.23443
MUTYH	ENSG00000132781.17	mutY DNA glycosylase	-1.06295	0.000680193	0.00293753	6.71026	6.7034	5.89331	5.73047
SAC3D1	ENSG00000168061.13	SAC3 domain containing 1	-1.06344	0.000150829	0.000793006	7.32686	7.66609	6.8387	6.09289
LYRM9	ENSG00000232859.9	LYR motif containing 9	-1.06385	0.000925734	0.00384055	6.68186	6.78159	6.00027	5.6304
RP11-343B5.1	ENSG00000233597.3		-1.06401	0.0146051	0.0407411	5.98928	6.22898	5.54416	4.23443
PIM3	ENSG00000198355.4	Pim-3 proto-oncogene, serine/threonine kinase	-1.06406	5.76433e-11	1.44208e-09	9.20903	9.41937	8.35884	8.1914
SYMPK	ENSG00000125755.18	symplekin	-1.06407	1.79619e-07	2.09882e-06	9.94735	10.2272	9.31015	8.61844
MAMDC4	ENSG00000177943.13	MAM domain containing 4	-1.06526	0.017719	0.0478758	4.8871	5.40441	4.47338	4.05751
CERS4	ENSG00000090661.11	ceramide synthase 4	-1.06532	4.7548e-09	8.18532e-08	8.82309	8.93877	7.97961	7.71031
CH507-9B2.3	ENSG00000280071.3		-1.06593	0.0173428	0.0470201	4.61457	5.70103	4.47338	4.05751
ABCB9	ENSG00000150967.17	ATP binding cassette subfamily B member 9	-1.06664	4.33576e-06	3.48847e-05	7.79558	7.98859	7.10578	6.66375
TNFRSF25	ENSG00000215788.9	TNF receptor superfamily member 25	-1.06679	0.0117696	0.0339534	5.69835	5.81599	4.80868	5.01101
CTA-276O3.4	ENSG00000235354.1	ribosomal protein S29 pseudogene 16	-1.06713	0.0136215	0.0384913	7.36278	8.44731	6.93344	5.93779
SERPINA1	ENSG00000197249.12	serpin family A member 1	-1.06736	0.0172333	0.0467702	5.3213	5.43449	4.65695	4.23443
LMAN2	ENSG00000169223.14	lectin, mannose binding 2	-1.06738	3.18714e-08	4.52366e-07	11.124	11.4524	10.4826	9.82708
IMPDH1	ENSG00000106348.16	inosine monophosphate dehydrogenase 1	-1.06762	1.23314e-06	1.14177e-05	8.36213	8.61943	7.71061	7.16157
AC000089.3	ENSG00000235776.2		-1.06831	7.20259e-07	7.17658e-06	8.96934	9.21995	8.31966	7.67908
DHODH	ENSG00000102967.11	dihydroorotate dehydrogenase (quinone)	-1.06846	2.16598e-06	1.86991e-05	7.84073	7.89225	6.97218	6.78725
DUSP2	ENSG00000158050.4	dual specificity phosphatase 2	-1.06876	0.000106607	0.000585648	6.94293	7.19339	6.2988	5.96492
ENSAP1	ENSG00000224274.1	endosulfine alpha pseudogene 1	-1.06951	0.000928282	0.0038502	6.94293	6.57097	5.94787	5.73047
STAP2	ENSG00000178078.11	signal transducing adaptor family member 2	-1.06981	1.58233e-07	1.87924e-06	8.68167	8.85196	7.94781	7.46672
AC009945.4	ENSG00000234356.1		-1.07005	0.00120758	0.00485236	6.3054	6.79242	5.77694	5.55904
BCR	ENSG00000186716.19	BCR, RhoGEF and GTPase activating protein	-1.07049	1.9323e-10	4.3803e-09	9.30167	9.41419	8.46138	8.13507
NCKIPSD	ENSG00000213672.7	NCK interacting protein with SH3 domain	-1.07063	4.75925e-05	0.000288123	7.96242	8.36366	7.46272	6.69566
PHEX	ENSG00000102174.8	phosphate regulating endopeptidase homolog X-linked	-1.07146	0.00533097	0.0174032	6.43114	6.55828	5.38886	5.73047
AHCYP3	ENSG00000233955.1	adenosylhomocysteinase pseudogene 3	-1.07272	0.0121222	0.0348149	5.47198	5.6268	4.8764	4.57835
INO80E	ENSG00000169592.14	INO80 complex subunit E	-1.07349	1.19036e-08	1.86962e-07	8.50498	8.71249	7.67993	7.48492
RP11-424C20.2	ENSG00000256663.1		-1.07378	2.14186e-05	0.000143897	8.26624	8.52636	7.69535	6.87325
NSUN5P2	ENSG00000106133.17	NOP2/Sun RNA methyltransferase family member 5 pseudogene 2	-1.07381	0.00963836	0.028809	5.574	5.81599	4.99966	4.7453
BRWD1P1	ENSG00000215909.3	bromodomain and WD repeat domain containing 1 pseudogene 1	-1.07414	0.0143937	0.0402244	5.23821	6.05679	4.99966	4.57835
RAD51-AS1	ENSG00000245849.6	RAD51 antisense RNA 1 (head to head)	-1.07436	0.0055175	0.0178956	6.22802	6.17958	4.93985	5.59522
ID1	ENSG00000125968.8	inhibitor of DNA binding 1, HLH protein	-1.07471	0.000121254	0.000654406	7.02398	7.61864	6.41729	6.33799
HNMT	ENSG00000150540.13	histamine N-methyltransferase	-1.07526	2.90026e-06	2.44079e-05	7.94481	7.82076	6.8387	6.94111
UBE2SP2	ENSG00000224126.2	ubiquitin conjugating enzyme E2 S pseudogene 2	-1.07559	0.011311	0.0328595	7.84073	8.20445	7.08241	5.82336
GDPD3	ENSG00000102886.14	glycerophosphodiester phosphodiesterase domain containing 3	-1.07607	0.00473103	0.0157099	5.94093	6.38188	5.38886	5.22346
GNB2L1	ENSG00000204628.11	receptor for activated C kinase 1	-1.07609	1.22392e-13	4.89203e-12	14.5998	14.722	13.7593	13.3241
ZFYVE28	ENSG00000159733.13	zinc finger FYVE-type containing 28	-1.07671	0.00313218	0.0110644	6.12469	6.39627	5.54416	5.22346
MCM5	ENSG00000100297.15	minichromosome maintenance complex component 5	-1.07683	1.0836e-06	1.0245e-05	9.96052	10.1586	9.31761	8.4533
CCDC85C	ENSG00000205476.8	coiled-coil domain containing 85C	-1.07702	1.0276e-08	1.63739e-07	9.84531	10.0016	9.09812	8.52077
STK16	ENSG00000115661.13	serine/threonine kinase 16	-1.07711	1.32803e-10	3.11192e-09	8.99803	9.00922	8.02907	7.89147
LZTS2	ENSG00000107816.17	leucine zipper tumor suppressor 2	-1.0774	1.37031e-06	1.252e-05	7.83437	8.15966	7.11732	6.87325
CTD-2319I12.2	ENSG00000267416.1		-1.0775	0.0163286	0.0446955	5.19433	5.20613	4.22914	4.4807
RPS21	ENSG00000171858.17	ribosomal protein S21	-1.07801	4.39338e-08	6.01154e-07	9.09416	9.65289	8.37326	8.27718
ADAM15	ENSG00000143537.13	ADAM metallopeptidase domain 15	-1.07823	2.47845e-08	3.62667e-07	11.0818	11.2487	10.3662	9.64976
FRMD4A	ENSG00000151474.19	FERM domain containing 4A	-1.07895	6.90203e-08	8.94896e-07	8.28501	8.30507	7.34033	7.21719
GLMP	ENSG00000198715.11	glycosylated lysosomal membrane protein	-1.07924	1.24005e-06	1.14685e-05	8.08534	8.22435	7.33047	6.91436
FRMD8	ENSG00000126391.13	FERM domain containing 8	-1.07987	3.19323e-08	4.5286e-07	8.35771	8.54229	7.48953	7.36226
IFT172	ENSG00000138002.14	intraflagellar transport 172	-1.08041	1.27561e-06	1.17599e-05	8.06919	7.99787	7.12877	6.91436
C21orf58	ENSG00000160298.17	chromosome 21 open reading frame 58	-1.08044	2.93543e-05	0.000189804	7.39782	7.90712	6.75209	6.59766
CD151	ENSG00000177697.17	CD151 molecule (Raph blood group)	-1.08143	0.00177773	0.0067769	10.3457	10.6427	9.61496	8.6307
TNIP1	ENSG00000145901.14	TNFAIP3 interacting protein 1	-1.08176	1.25246e-09	2.41157e-08	10.1526	10.3741	9.402	8.90087
PLEKHG5	ENSG00000171680.20	pleckstrin homology and RhoGEF domain containing G5	-1.08192	0.00132498	0.00525487	6.3054	6.6685	5.64915	5.55904
RP11-815J4.7	ENSG00000267533.1		-1.08237	0.00182146	0.00692538	6.32408	6.85567	5.97433	5.27091
C1orf64	ENSG00000183888.4	steroid receptor associated and regulated protein	-1.08309	0.0138096	0.0389215	4.82591	5.20613	4.05373	4.23443
PALM	ENSG00000099864.17	paralemmin	-1.08323	7.92812e-05	0.000452995	8.05831	8.63437	7.64859	6.80195
RP11-889L3.1	ENSG00000218227.3		-1.08359	1.55128e-16	9.1742e-15	12.2942	12.3252	11.369	11.0312
TEKT5	ENSG00000153060.7	tektin 5	-1.08374	0.0081419	0.0249231	4.76065	5.01005	4.05373	3.62496
RFXANK	ENSG00000064490.13	regulatory factor X associated ankyrin containing protein	-1.08377	5.69006e-06	4.42258e-05	8.00835	8.25564	7.36952	6.77239
BAD	ENSG00000002330.13	BCL2 associated agonist of cell death	-1.0848	2.53759e-05	0.000167146	7.32686	7.81551	6.73712	6.4364
TMEM8A	ENSG00000129925.10	transmembrane protein 8A	-1.0852	1.27508e-05	9.05238e-05	8.87351	9.38623	8.40168	7.55548
AAMP	ENSG00000127837.9	angio associated migratory cell protein	-1.08653	5.60715e-10	1.14966e-08	11.2287	11.3062	10.4239	9.81996
CYC1	ENSG00000179091.4	cytochrome c1	-1.08731	5.91702e-09	9.92086e-08	11.0885	11.2823	10.3578	9.70296
RECQL5	ENSG00000108469.14	RecQ like helicase 5	-1.08745	1.06875e-08	1.69238e-07	8.48078	8.6314	7.56708	7.47585
PLXNA3	ENSG00000130827.6	plexin A3	-1.08783	4.57983e-07	4.77968e-06	9.32902	9.82155	8.7572	8.16351
POLM	ENSG00000122678.14	DNA polymerase mu	-1.08783	0.000796854	0.0033702	6.90672	7.1438	6.2988	5.73047
SCARB1	ENSG00000073060.15	scavenger receptor class B member 1	-1.08798	1.36797e-10	3.18832e-09	9.96343	10.1199	9.16036	8.7099
CCNB1IP1P1	ENSG00000229815.1	cyclin B1 interacting protein 1 pseudogene 1	-1.08813	0.00271886	0.00978328	6.56213	6.32275	5.46895	5.59522
PRKCSH	ENSG00000130175.9	protein kinase C substrate 80K-H	-1.0882	4.82891e-09	8.27195e-08	11.9165	12.2531	11.246	10.6154
AC073869.20	ENSG00000217950.4	NOC2 like nucleolar associated transcriptional repressor pseudogene 2	-1.08902	1.1571e-05	8.31002e-05	7.9913	7.92671	7.16258	6.64751
WRAP73	ENSG00000116213.15	WD repeat containing, antisense to TP73	-1.08911	1.20303e-05	8.60163e-05	7.95071	7.75101	7.07057	6.54595
MCF2L	ENSG00000126217.20	MCF.2 cell line derived transforming sequence like	-1.08925	5.71832e-08	7.56079e-07	8.42691	8.4026	7.49836	7.24954
CTD-2161E19.1	ENSG00000242477.1		-1.08989	3.20177e-12	1.00668e-10	9.62585	9.40551	8.43871	8.4579
TOP1MT	ENSG00000184428.12	DNA topoisomerase I mitochondrial	-1.09018	4.97674e-09	8.48339e-08	8.53271	8.59519	7.62462	7.42018
ZNF76	ENSG00000065029.14	zinc finger protein 76	-1.09019	8.02298e-06	5.99981e-05	8.41418	8.70402	7.81307	7.06779
RP13-13A3.1	ENSG00000226641.1		-1.09108	0.014152	0.0396617	4.53119	5.24158	4.05373	3.62496
TEX14	ENSG00000121101.15	testis expressed 14, intercellular bridge forming factor	-1.09114	0.000131338	0.000700054	7.27123	7.17705	6.07523	6.41727
TCOF1	ENSG00000070814.17	treacle ribosome biogenesis factor 1	-1.09134	1.38234e-07	1.66445e-06	9.11526	9.39327	8.43413	7.85003
ZNF668	ENSG00000167394.12	zinc finger protein 668	-1.09178	0.00634846	0.0201218	5.86494	6.68023	5.64915	4.95077
RP11-10L12.1	ENSG00000224207.3		-1.09188	0.00899221	0.0271531	5.69835	5.88041	5.21066	4.4807
GNPTG	ENSG00000090581.9	N-acetylglucosamine-1-phosphate transferase gamma subunit	-1.09244	2.06912e-06	1.7961e-05	8.25677	8.50049	7.57545	7.03096
ATP13A1	ENSG00000105726.16	ATPase 13A1	-1.09258	2.2172e-06	1.91223e-05	8.07998	8.37082	7.41688	6.91436
FAM110A	ENSG00000125898.12	family with sequence similarity 110 member A	-1.09292	0.000422372	0.00194692	6.68186	6.84532	5.83642	5.85291
STUB1	ENSG00000103266.10	STIP1 homology and U-box containing protein 1	-1.09323	4.78548e-09	8.22998e-08	9.89647	10.175	9.18779	8.6307
REXO1	ENSG00000079313.11	RNA exonuclease 1 homolog	-1.09365	0.000530953	0.00237014	6.53052	7.08367	6.00027	5.76217
LRPAP1	ENSG00000163956.10	LDL receptor related protein associated protein 1	-1.09381	1.18409e-07	1.44577e-06	10.0385	10.3633	9.39496	8.69441
RP4-562J12.1	ENSG00000224341.1		-1.09547	0.00014039	0.000743513	7.47365	7.46608	6.78156	6.01758
MEN1	ENSG00000133895.14	menin 1	-1.09585	8.50402e-10	1.69369e-08	9.4626	9.6602	8.67427	8.24561
HMGA1P6	ENSG00000233440.2	high mobility group AT-hook 1 pseudogene 6	-1.09592	0.0146443	0.0408176	4.69056	5.34191	4.05373	4.23443
RPS25	ENSG00000118181.10	ribosomal protein S25	-1.096	1.08276e-25	1.47077e-23	12.7679	12.7996	11.7486	11.6046
RP11-350E12.5	ENSG00000238110.1		-1.09617	0.00682437	0.0214102	5.69835	5.94183	5.11014	4.81864
TMEM26	ENSG00000196932.11	transmembrane protein 26	-1.09692	0.00271545	0.00977532	6.49818	6.35263	5.64915	5.36044
MOB2	ENSG00000182208.12	MOB kinase activator 2	-1.09738	0.00116958	0.00471931	6.9189	7.04812	6.35932	5.44376
RAB11B	ENSG00000185236.11	RAB11B, member RAS oncogene family	-1.09774	1.9627e-05	0.000132991	8.15842	9.02064	7.71061	7.37208
TXNRD2	ENSG00000184470.20	thioredoxin reductase 2	-1.09776	6.50247e-06	4.9696e-05	7.80863	8.27485	7.18469	6.83091
GPR108	ENSG00000125734.13	G protein-coupled receptor 108	-1.09859	2.68586e-08	3.88512e-07	8.63858	8.85196	7.86169	7.48492
GAB2	ENSG00000033327.12	GRB2 associated binding protein 2	-1.09861	9.70482e-11	2.33709e-09	9.47285	9.52411	8.52302	8.29785
REEP6	ENSG00000115255.10	receptor accessory protein 6	-1.09919	0.000318295	0.00152247	7.01268	7.54439	6.5947	5.88181
ACTG1P12	ENSG00000226642.1	actin gamma 1 pseudogene 12	-1.09947	0.0108009	0.0316314	5.3213	5.65202	4.80868	4.4807
GRK6P1	ENSG00000215571.5	G protein-coupled receptor kinase 6 pseudogene 1	-1.10003	1.44297e-06	1.31012e-05	8.03632	8.47414	7.36952	7.05562
BAIAP2	ENSG00000175866.15	BAI1 associated protein 2	-1.10008	1.62439e-05	0.000112344	7.80212	8.25564	7.249	6.67979
ERGIC1	ENSG00000113719.15	endoplasmic reticulum-golgi intermediate compartment 1	-1.10093	2.03091e-21	2.11446e-19	12.8435	12.8839	11.864	11.6252
GSTM5P1	ENSG00000236062.1	glutathione S-transferase mu 5 pseudogene 1	-1.1018	0.000807068	0.00340594	6.79216	6.57097	5.83642	5.66463
PCDHGC3	ENSG00000240184.6	protocadherin gamma subfamily C, 3	-1.10239	1.56729e-07	1.86265e-06	8.93415	8.70402	7.97961	7.45754
MT-ND6	ENSG00000198695.2	mitochondrially encoded NADH:ubiquinone oxidoreductase core subunit 6	-1.10262	9.51029e-08	1.18619e-06	9.38655	9.79655	8.70877	8.24028
SNAPC2	ENSG00000104976.11	small nuclear RNA activating complex polypeptide 2	-1.1027	0.00107302	0.0043723	6.44821	7.20954	6.12298	5.59522
PTGES2	ENSG00000148334.14	prostaglandin E synthase 2	-1.10332	6.635e-07	6.66837e-06	9.18926	9.49822	8.55288	7.82886
RPS6P25	ENSG00000240616.1	ribosomal protein S6 pseudogene 25	-1.10338	0.00303849	0.0107729	8.18365	9.21995	7.64859	7.30188
LLGL1	ENSG00000131899.10	LLGL1, scribble cell polarity complex component	-1.10378	3.83448e-05	0.000239476	7.49805	7.63662	6.82463	6.20978
FEN1P1	ENSG00000215873.2	flap structure-specific endonuclease 1 pseudogene 1	-1.10385	0.00142025	0.00557171	6.05869	6.43858	5.54416	5.17399
PMVK	ENSG00000163344.5	phosphomevalonate kinase	-1.10401	2.38723e-07	2.70756e-06	8.90717	9.25902	8.25882	7.67116
WDR4	ENSG00000160193.11	WD repeat domain 4	-1.10419	1.9794e-05	0.000134018	7.85338	8.01627	7.18469	6.51039
ATF4	ENSG00000128272.14	activating transcription factor 4	-1.10448	4.74862e-21	4.7725e-19	12.1249	12.338	11.1489	11.0916
FAM53B	ENSG00000189319.13	family with sequence similarity 53 member B	-1.10495	6.06896e-09	1.01462e-07	8.6276	8.87227	7.81307	7.55548
CHMP1A	ENSG00000131165.14	charged multivesicular body protein 1A	-1.10515	0.000474888	0.00215455	10.9427	11.2287	10.1863	9.32215
NUAK2	ENSG00000163545.8	NUAK family kinase 2	-1.10554	0.000154367	0.000809401	6.90672	7.16881	6.12298	6.04315
NAT6	ENSG00000243477.5	N-acetyltransferase 6	-1.10589	0.00357735	0.0123932	6.03595	5.98126	5.11014	5.17399
COPS7A	ENSG00000111652.9	COP9 signalosome subunit 7A	-1.10613	1.3899e-12	4.57067e-11	9.59802	9.7452	8.69354	8.46248
INPP5J	ENSG00000185133.13	inositol polyphosphate-5-phosphatase J	-1.10714	0.000214898	0.00108208	7.25219	8.12619	6.86642	6.47389
ST3GAL4-AS1	ENSG00000280832.1	G-quadruplex forming sequence containing lncRNA	-1.10723	0.0136204	0.0384913	5.19433	5.43449	4.57025	4.3687
DAPK2	ENSG00000035664.11	death associated protein kinase 2	-1.10787	0.00197889	0.00743611	6.57767	6.68023	5.74616	5.59522
SH2B1	ENSG00000178188.14	SH2B adaptor protein 1	-1.10974	3.84739e-07	4.11659e-06	8.41844	8.87227	7.77005	7.36226
DEAF1	ENSG00000177030.16	DEAF1, transcription factor	-1.10987	0.000594289	0.00261214	6.96657	7.24914	6.47293	5.55904
AC007389.1	ENSG00000237979.1		-1.1101	0.00091155	0.00379075	6.54642	6.54548	5.80702	5.40281
MZT2B	ENSG00000152082.13	mitotic spindle organizing protein 2B	-1.11112	0.012623	0.0360388	6.59304	8.00249	6.12298	5.36044
MRPL2	ENSG00000112651.11	mitochondrial ribosomal protein L2	-1.11116	1.1413e-06	1.0709e-05	8.19857	8.38503	7.47172	6.94111
NECAB1	ENSG00000123119.11	N-terminal EF-hand calcium binding protein 1	-1.1113	6.87464e-13	2.41962e-11	9.89037	9.64848	8.63891	8.7099
SCAP	ENSG00000114650.18	SREBF chaperone	-1.1113	8.91577e-09	1.43403e-07	9.50518	9.66748	8.73505	8.15786
C2orf81	ENSG00000159239.11		-1.1115	0.00049939	0.00224829	7.08994	7.49923	6.6438	5.73047
TUBB8	ENSG00000261456.5	tubulin beta 8 class VIII	-1.11201	0.013033	0.037045	5.05153	5.37356	4.47338	4.23443
PEX6	ENSG00000124587.13	peroxisomal biogenesis factor 6	-1.11311	5.93806e-05	0.000349746	7.28065	7.49266	6.52643	6.23199
ZBTB17	ENSG00000116809.11	zinc finger and BTB domain containing 17	-1.1132	0.000502348	0.00226102	7.07916	7.50577	6.62763	5.76217
PRMT7	ENSG00000132600.16	protein arginine methyltransferase 7	-1.11335	5.34512e-07	5.48617e-06	8.0252	8.18426	7.23848	6.85927
AC108479.2	ENSG00000233205.1		-1.11399	8.29915e-05	0.000471098	6.9189	7.16881	6.16911	5.99151
SH3GL1P1	ENSG00000266777.1	SH3 domain containing GRB2 like 1, endophilin A2 pseudogene 1	-1.11445	0.0106977	0.0313713	5.10118	5.70103	4.47338	4.66574
TSC22D4	ENSG00000166925.8	TSC22 domain family member 4	-1.11461	4.00062e-06	3.24586e-05	7.83437	8.33466	7.249	6.80195
SH2D3C	ENSG00000095370.19	SH2 domain containing 3C	-1.11466	0.0102366	0.0302988	4.76065	5.09267	4.05373	3.62496
ASNS	ENSG00000070669.16	asparagine synthetase (glutamine-hydrolyzing)	-1.1151	7.73052e-11	1.89044e-09	10.5424	10.9644	9.49933	9.76172
LRRC45	ENSG00000169683.7	leucine rich repeat containing 45	-1.11523	0.000354883	0.00167399	6.98981	7.35449	6.49099	5.73047
NEURL4	ENSG00000215041.9	neuralized E3 ubiquitin protein ligase 4	-1.1156	0.000363638	0.00170881	6.89444	6.96474	6.21372	5.6304
CLPP	ENSG00000125656.8	caseinolytic mitochondrial matrix peptidase proteolytic subunit	-1.11707	2.4102e-06	2.06638e-05	7.53783	7.80496	6.7669	6.54595
KLHDC4	ENSG00000104731.13	kelch domain containing 4	-1.11718	1.17751e-08	1.85447e-07	8.92521	8.98145	8.08858	7.5895
GAPDHP40	ENSG00000248626.1	glyceraldehyde 3 phosphate dehydrogenase pseudogene 40	-1.11763	1.33161e-09	2.55267e-08	9.88577	9.83713	8.9994	8.41598
PES1P2	ENSG00000229268.1	pescadillo ribosomal biogenesis factor 1 pseudogene 2	-1.11789	1.32465e-05	9.35869e-05	7.35389	7.41137	6.52643	6.23199
MSRB1	ENSG00000198736.11	methionine sulfoxide reductase B1	-1.11805	1.09794e-10	2.61147e-09	9.69404	9.67038	8.78262	8.31822
RPL13	ENSG00000167526.13	ribosomal protein L13	-1.11806	1.29599e-17	8.40798e-16	12.706	12.7986	11.7646	11.4513
RP11-336N8.2	ENSG00000233947.1		-1.11811	1.31717e-08	2.04845e-07	8.92222	8.8923	8.02907	7.56406
RAD21-AS1	ENSG00000253327.2	RAD21 antisense RNA 1	-1.11827	0.009776	0.0291553	5.574	5.52055	4.65695	4.7453
TMEM104	ENSG00000109066.13	transmembrane protein 104	-1.11915	6.49295e-06	4.9667e-05	7.42355	7.56332	6.61126	6.35824
RP4-796I17.5	ENSG00000224856.2		-1.11987	3.00785e-12	9.49137e-11	9.64411	9.87659	8.76815	8.53389
NOC2L	ENSG00000188976.10	NOC2 like nucleolar associated transcriptional repressor	-1.12001	1.13375e-08	1.78879e-07	8.98662	9.22588	8.22211	7.75592
THAP4	ENSG00000176946.11	THAP domain containing 4	-1.12015	1.54399e-07	1.83872e-06	8.75412	9.11524	8.08274	7.54685
RPL18	ENSG00000063177.12	ribosomal protein L18	-1.12131	2.60312e-15	1.29315e-13	12.0863	12.2387	11.1867	10.8387
RP11-373E16.1	ENSG00000213174.3		-1.12152	1.19408e-08	1.87377e-07	9.20657	9.42968	8.45236	7.91175
CYB5R3	ENSG00000100243.20	cytochrome b5 reductase 3	-1.12155	7.82059e-09	1.27798e-07	10.0064	10.267	9.27733	8.65892
RAB40C	ENSG00000197562.9	RAB40C, member RAS oncogene family	-1.12169	8.77077e-06	6.49201e-05	7.91498	8.57054	7.36952	6.98032
TUBE1	ENSG00000074935.13	tubulin epsilon 1	-1.12184	0.000401534	0.00186222	6.9548	6.96474	5.80702	6.14086
SLC2A4RG	ENSG00000125520.13	SLC2A4 regulator	-1.12266	0.0021056	0.00784447	9.97357	10.6099	9.31264	8.4207
PPP1R12C	ENSG00000125503.12	protein phosphatase 1 regulatory subunit 12C	-1.12306	5.08469e-05	0.000304958	7.52996	8.20445	7.05864	6.54595
PAGR1	ENSG00000280789.1	PAXIP1 associated glutamate rich protein 1	-1.12315	0.00300389	0.0106676	5.7843	6.41052	5.38886	5.01101
LTBR	ENSG00000111321.10	lymphotoxin beta receptor	-1.12447	7.71067e-08	9.87954e-07	8.75412	9.06982	8.04117	7.54685
TCF25	ENSG00000141002.18	transcription factor 25	-1.12453	2.80855e-11	7.53584e-10	10.737	11.0285	9.95848	9.49524
R3HDM4	ENSG00000198858.9	R3H domain containing 4	-1.12455	2.38611e-08	3.50992e-07	8.81666	9.00922	8.04718	7.53817
TMUB1	ENSG00000164897.12	transmembrane and ubiquitin like domain containing 1	-1.12505	0.00019866	0.00100997	7.21333	7.84155	6.81042	6.06825
JUP	ENSG00000173801.16	junction plakoglobin	-1.12512	0.000201047	0.00102121	11.1169	11.5489	10.3912	9.65777
COX17	ENSG00000138495.6	COX17, cytochrome c oxidase copper chaperone	-1.12556	3.61606e-07	3.90754e-06	8.05831	8.33466	7.20645	7.06779
NUDT14	ENSG00000183828.14	nudix hydrolase 14	-1.12585	0.000453516	0.0020718	6.97824	7.56957	6.57795	5.79312
MMP24-AS1	ENSG00000126005.16	MMP24 opposite strand	-1.12591	1.54985e-06	1.3919e-05	8.32635	8.68405	7.69535	7.06779
VWA1	ENSG00000179403.11	von Willebrand factor A domain containing 1	-1.12597	0.000541042	0.00240899	6.44821	6.9837	6.00027	5.48339
RECQL4	ENSG00000160957.12	RecQ like helicase 4	-1.12631	0.00358476	0.012411	8.12756	8.73207	7.49836	6.54595
KCNK6	ENSG00000099337.4	potassium two pore domain channel subfamily K member 6	-1.12641	1.0947e-20	1.02884e-18	10.7293	10.821	9.6782	9.62751
ZNF710	ENSG00000140548.9	zinc finger protein 710	-1.1268	1.89604e-06	1.66498e-05	7.77579	8.23224	7.02223	6.90079
ZC3H3	ENSG00000014164.6	zinc finger CCCH-type containing 3	-1.12695	0.00375594	0.0129078	5.75628	6.24506	5.34675	4.81864
MSI2	ENSG00000153944.10	musashi RNA binding protein 2	-1.12737	4.34729e-27	6.80958e-25	12.2419	12.1756	11.0537	11.096
SEZ6L2	ENSG00000174938.14	seizure related 6 homolog like 2	-1.12802	1.40982e-08	2.17889e-07	10.0631	10.3909	9.36884	8.72523
ELMO3	ENSG00000102890.14	engulfment and cell motility 3	-1.12876	0.011829	0.0341022	4.8871	5.20613	4.05373	4.23443
LETMD1	ENSG00000050426.15	LETM1 domain containing 1	-1.12883	1.57716e-15	8.11303e-14	10.2864	10.2564	9.23062	9.06043
ZMIZ2	ENSG00000122515.14	zinc finger MIZ-type containing 2	-1.12916	1.3889e-07	1.6712e-06	9.56774	10.079	8.96493	8.3532
FBXL8	ENSG00000135722.8	F-box and leucine rich repeat protein 8	-1.12934	0.00784701	0.0241951	5.63769	5.88041	5.11014	4.4807
CERCAM	ENSG00000167123.18	cerebral endothelial cell adhesion molecule	-1.12997	4.09321e-08	5.64831e-07	9.19175	9.50474	8.48812	7.90502
NLE1	ENSG00000073536.17	notchless homolog 1	-1.13054	6.80605e-07	6.82449e-06	7.90287	8.08322	7.10578	6.75738
GSTM2P1	ENSG00000218803.1	glutathione S-transferase mu 2 pseudogene 1	-1.13061	0.00229686	0.00845375	6.46507	6.17958	5.58013	5.17399
TAF6	ENSG00000106290.14	TATA-box binding protein associated factor 6	-1.13071	1.68705e-09	3.16732e-08	9.36249	9.68193	8.60674	8.16913
RP11-281P11.1	ENSG00000243635.1		-1.13129	0.00440477	0.0147726	5.81174	5.94183	5.16151	4.81864
FAM73B	ENSG00000148343.18	mitoguardin 2	-1.13256	2.36712e-06	2.03144e-05	7.89677	8.07448	7.16258	6.63109
SMARCA4	ENSG00000127616.17	SWI/SNF related, matrix associated, actin dependent regulator of chromatin, subfamily a, member 4	-1.13267	7.91447e-13	2.75769e-11	11.0012	11.2109	10.1602	9.72599
DSCAM-AS1	ENSG00000235123.5	DSCAM antisense RNA 1	-1.13289	3.44088e-23	4.12597e-21	14.0941	14.2874	13.1162	12.9693
CTAGE5	ENSG00000150527.16	CTAGE family member 5, ER export factor	-1.13328	0.0017864	0.00680546	6.32408	6.39627	5.50712	5.36044
MVP	ENSG00000013364.18	major vault protein	-1.13412	0.000100863	0.000558485	7.16321	7.31775	6.50882	5.85291
MECR	ENSG00000116353.15	mitochondrial trans-2-enoyl-CoA reductase	-1.13566	5.04087e-08	6.77847e-07	8.14307	8.1472	7.14013	7.03096
LCP1	ENSG00000136167.13	lymphocyte cytosolic protein 1	-1.13574	1.12268e-07	1.37659e-06	8.25201	8.15552	7.22788	7.04334
CYHR1	ENSG00000187954.12	cysteine and histidine rich 1	-1.13612	4.71351e-06	3.74047e-05	8.60539	8.92182	7.99214	7.15018
SPTBN2	ENSG00000173898.11	spectrin beta, non-erythrocytic 2	-1.13649	2.69241e-06	2.28133e-05	8.28966	8.57364	7.63265	6.94111
SMIM4	ENSG00000168273.7	small integral membrane protein 4	-1.13658	0.000537426	0.00239534	6.86956	7.36893	6.41729	5.66463
GET4	ENSG00000239857.6	golgi to ER traffic protein 4	-1.13694	0.00663705	0.0209206	5.47198	5.94183	4.93985	4.7453
SLC7A1	ENSG00000139514.12	solute carrier family 7 member 1	-1.13707	2.5558e-21	2.6451e-19	12.479	12.632	11.5022	11.3048
GRAMD1A	ENSG00000089351.14	GRAM domain containing 1A	-1.13724	6.5096e-06	4.97286e-05	8.0196	8.56431	7.45367	6.91436
UQCR10	ENSG00000184076.12	ubiquinol-cytochrome c reductase, complex III subunit X	-1.13785	1.0624e-14	4.84826e-13	10.5189	10.5685	9.55515	9.23116
PLEKHM2	ENSG00000116786.11	pleckstrin homology and RUN domain containing M2	-1.13793	7.4431e-07	7.38239e-06	9.04827	9.30642	8.37326	7.5895
NAA10	ENSG00000102030.15	N(alpha)-acetyltransferase 10, NatA catalytic subunit	-1.13799	9.89266e-08	1.22772e-06	8.45617	8.33832	7.44456	7.16157
RPS6KA2	ENSG00000071242.11	ribosomal protein S6 kinase A2	-1.13834	1.58766e-06	1.42219e-05	8.03632	8.15966	7.16258	6.87325
HOOK2	ENSG00000095066.11	hook microtubule tethering protein 2	-1.13846	4.60025e-06	3.66733e-05	8.1635	8.6638	7.58376	6.99315
RAB3IL1	ENSG00000167994.11	RAB3A interacting protein like 1	-1.13871	0.00312897	0.0110599	6.08105	6.38188	5.58013	4.88686
ARHGAP39	ENSG00000147799.11	Rho GTPase activating protein 39	-1.14033	1.5698e-05	0.000109045	7.31774	7.90218	6.6438	6.52828
PPP1R14B	ENSG00000173457.10	protein phosphatase 1 regulatory inhibitor subunit 14B	-1.14034	1.58213e-05	0.00010977	8.07459	8.3956	7.48065	6.64751
FGFR4	ENSG00000160867.14	fibroblast growth factor receptor 4	-1.14105	5.31863e-06	4.16554e-05	7.52996	7.86205	6.88008	6.3782
RPP25L	ENSG00000164967.9	ribonuclease P/MRP subunit p25 like	-1.14116	2.03471e-06	1.76887e-05	7.78902	7.93641	7.00988	6.5634
CALR4P	ENSG00000227742.1	calreticulin 4, pseudogene	-1.14167	0.00301875	0.01071	6.12469	6.11078	5.16151	5.27091
2001-09-01	ENSG00000180096.11	septin 1	-1.14168	0.00948223	0.0284254	4.9995	5.88041	4.7359	4.3687
DNAJC12	ENSG00000108176.14	DnaJ heat shock protein family (Hsp40) member C12	-1.14214	2.88547e-09	5.18281e-08	8.74737	8.90959	7.55867	7.87779
LINC01588	ENSG00000214900.9	long intergenic non-protein coding RNA 1588	-1.14253	0.003489	0.0121351	6.20797	6.22898	5.50712	5.01101
MRPL55	ENSG00000162910.18	mitochondrial ribosomal protein L55	-1.14381	0.000461074	0.00209971	6.43114	6.81382	5.86517	5.44376
CCDC153	ENSG00000248712.7	coiled-coil domain containing 153	-1.14435	0.00388443	0.0132735	5.86494	5.98126	5.11014	4.95077
ABHD17AP1	ENSG00000198658.4	abhydrolase domain containing 17A pseudogene 1	-1.14445	0.0104384	0.0307876	4.76065	5.46385	4.36229	3.62496
CAPG	ENSG00000042493.15	capping actin protein, gelsolin like	-1.14478	4.20512e-05	0.000259455	7.32686	7.49923	6.61126	6.09289
VMAC	ENSG00000187650.3	vimentin type intermediate filament associated coiled-coil protein	-1.14494	0.00450497	0.0150689	5.75628	6.07503	4.99966	5.06805
CECR5	ENSG00000069998.12	haloacid dehalogenase like hydrolase domain containing 5	-1.14523	1.7814e-10	4.07543e-09	9.59051	9.77919	8.76451	8.28755
RRNAD1	ENSG00000143303.11	ribosomal RNA adenine dimethylase domain containing 1	-1.14601	2.66135e-09	4.80009e-08	8.70275	8.79193	7.80599	7.45754
CRTC1	ENSG00000105662.15	CREB regulated transcription coactivator 1	-1.14607	0.000830496	0.00349295	6.37865	6.92605	5.89331	5.44376
CLDN4	ENSG00000189143.9	claudin 4	-1.14617	1.80173e-09	3.36845e-08	11.0293	11.3539	10.3025	9.65976
CACFD1	ENSG00000160325.14	calcium channel flower domain containing 1	-1.14679	9.72848e-06	7.1401e-05	7.76913	8.06125	7.14013	6.4364
RPL7AP66	ENSG00000175886.10	ribosomal protein L7a pseudogene 66	-1.1469	1.86361e-10	4.25231e-09	10.298	10.3252	9.38077	8.87362
MIIP	ENSG00000116691.10	migration and invasion inhibitory protein	-1.14697	0.0041596	0.0140761	5.69835	6.54548	5.30311	5.12227
BCL9L	ENSG00000186174.12	B cell CLL/lymphoma 9 like	-1.14761	1.12383e-08	1.77636e-07	10.7855	11.2004	10.1138	9.44523
ZNF335	ENSG00000198026.7	zinc finger protein 335	-1.14784	4.81817e-07	5.01038e-06	8.17361	8.55805	7.37912	7.16157
SZT2	ENSG00000198198.14	SZT2, KICSTOR complex subunit	-1.14872	8.73047e-08	1.10237e-06	8.20844	8.15552	7.20645	6.99315
LINC01534	ENSG00000225975.6	long intergenic non-protein coding RNA 1534	-1.14963	0.00928346	0.0279114	4.8871	5.13177	4.05373	4.05751
ELL	ENSG00000105656.12	elongation factor for RNA polymerase II	-1.1501	3.15516e-05	0.000202021	7.13227	7.13536	6.23549	6.01758
CACTIN	ENSG00000105298.13	cactin, spliceosome C complex subunit	-1.15036	0.00109622	0.00445743	6.26725	6.99309	5.83642	5.48339
FBRSL1	ENSG00000112787.12	fibrosin like 1	-1.1504	2.54059e-05	0.000167146	7.38914	7.86713	6.78156	6.33799
GNB2	ENSG00000172354.9	G protein subunit beta 2	-1.15067	0.000668495	0.0028942	10.9294	11.353	10.1657	9.26038
RP11-290D2.6	ENSG00000273149.1		-1.15128	0.00508626	0.0167276	7.69376	8.79991	7.17368	6.47389
STRA13	ENSG00000169689.14	centromere protein X	-1.15139	7.45849e-10	1.50093e-08	9.52108	9.72162	8.71633	8.18031
PLA2G6	ENSG00000184381.18	phospholipase A2 group VI	-1.152	0.00162051	0.00623911	6.10304	6.4524	5.42956	5.27091
SNHG8	ENSG00000269893.6	small nucleolar RNA host gene 8	-1.1522	3.03655e-10	6.64106e-09	8.87351	9.0499	7.97331	7.71031
RPS2P7	ENSG00000235508.3	ribosomal protein S2 pseudogene 7	-1.15228	0.003575	0.0123921	5.81174	6.53256	5.42956	5.01101
RPLP0	ENSG00000089157.15	ribosomal protein lateral stalk subunit P0	-1.15396	1.61079e-18	1.14782e-16	13.4625	13.2737	12.3359	12.0401
PLEK2	ENSG00000100558.8	pleckstrin 2	-1.15431	1.89456e-06	1.66451e-05	7.70078	7.56332	6.52643	6.64751
NCAPH2	ENSG00000025770.18	non-SMC condensin II complex subunit H2	-1.15444	3.65099e-07	3.9404e-06	8.0252	8.39911	7.31054	6.91436
STXBP2	ENSG00000076944.14	syntaxin binding protein 2	-1.15444	1.05049e-07	1.29721e-06	8.17864	8.54862	7.41688	7.11545
RP11-274B21.3	ENSG00000243679.1		-1.15447	0.00587465	0.0188542	4.69056	5.09267	3.62496	3.62496
FCGR2B	ENSG00000072694.19	Fc fragment of IgG receptor IIb	-1.1545	0.00424729	0.0143282	4.94482	4.96624	4.05373	3.62496
ADGRG1	ENSG00000205336.11	adhesion G protein-coupled receptor G1	-1.15479	9.32953e-10	1.84542e-08	10.0357	10.2926	9.25934	8.67874
MYL5	ENSG00000215375.6	myosin light chain 5	-1.15534	0.00133238	0.00527942	6.14599	6.46609	5.54416	5.17399
ABCB8	ENSG00000197150.12	ATP binding cassette subfamily B member 8	-1.15542	1.79746e-05	0.00012309	7.44882	7.82598	6.79606	6.31743
POLL	ENSG00000166169.16	DNA polymerase lambda	-1.15617	3.85371e-08	5.35607e-07	8.21823	8.33832	7.35013	7.00587
WDR31	ENSG00000148225.15	WD repeat domain 31	-1.15632	5.34735e-06	4.18427e-05	7.57652	7.76741	6.73712	6.49226
CKB	ENSG00000166165.12	creatine kinase B	-1.15733	3.35555e-05	0.000213164	7.38041	7.9556	6.88008	6.25386
CYSTM1	ENSG00000120306.9	cysteine rich transmembrane module containing 1	-1.15743	3.78054e-11	9.91437e-10	8.91922	9.01151	7.94781	7.74088
AC005355.2	ENSG00000251169.2	long intergenic non-protein coding RNA 1843	-1.1577	0.00565653	0.0182739	5.54091	5.98126	4.93985	4.81864
DGAT2	ENSG00000062282.14	diacylglycerol O-acyltransferase 2	-1.1581	3.88108e-05	0.000241952	7.25219	7.05709	6.07523	6.20978
RP11-21L23.2	ENSG00000261578.1		-1.15857	0.000203647	0.00103291	7.39782	6.95517	6.14624	6.16422
CBS	ENSG00000160200.17	cystathionine-beta-synthase	-1.15888	0.00340986	0.0119098	5.83861	6.09303	5.21066	4.88686
AKR7A2P1	ENSG00000229020.4	aldo-keto reductase family 7 member A2 pseudogene 1	-1.15939	5.58967e-07	5.71692e-06	8.10132	8.05682	7.21721	6.71134
VPS9D1	ENSG00000075399.12	VPS9 domain containing 1	-1.1598	0.000132826	0.000707549	7.23289	7.68348	6.722	5.93779
RP11-40C6.2	ENSG00000219928.2		-1.1599	3.12332e-21	3.19443e-19	11.0348	10.9584	9.90331	9.76543
LLNLF-158E9.1	ENSG00000279717.1		-1.16149	0.00887152	0.0268262	5.43602	5.54796	4.65695	4.57835
KCTD17	ENSG00000100379.17	potassium channel tetramerization domain containing 17	-1.16233	3.07863e-05	0.000197886	7.32686	7.4526	6.61126	5.99151
AC010904.1	ENSG00000213774.3		-1.16286	0.00216946	0.00805142	5.81174	6.22898	5.25779	4.95077
CD82	ENSG00000085117.11	CD82 molecule	-1.16383	7.83723e-05	0.000448391	6.88206	6.86594	6.00027	5.76217
PTPRF	ENSG00000142949.16	protein tyrosine phosphatase, receptor type F	-1.16406	6.93711e-12	2.06533e-10	12.6845	12.8251	11.8221	11.2248
TIMM8BP2	ENSG00000224908.1	translocase of inner mitochondrial membrane 8B pseudogene 2	-1.16422	0.00625177	0.0198648	5.39897	5.81599	4.8764	4.4807
RP11-618N24.1	ENSG00000261635.2		-1.16455	0.00769584	0.0237747	5.3213	5.40441	4.65695	4.23443
PACSIN1	ENSG00000124507.10	protein kinase C and casein kinase substrate in neurons 1	-1.16483	1.09893e-06	1.03642e-05	8.00835	8.37439	7.29032	6.85927
FBXL22	ENSG00000197361.6	F-box and leucine rich repeat protein 22	-1.16549	0.00266662	0.00963921	6.03595	6.12831	5.25779	5.06805
CCDC24	ENSG00000159214.12	coiled-coil domain containing 24	-1.16572	0.000919543	0.00381942	6.41387	6.99309	5.97433	5.36044
SYNE4	ENSG00000181392.14	spectrin repeat containing nuclear envelope family member 4	-1.16593	0.000238121	0.00118326	6.76539	7.29525	6.27802	5.66463
THAP3	ENSG00000041988.15	THAP domain containing 3	-1.16635	0.000262686	0.00128693	6.57767	6.73744	5.80702	5.55904
TBRG4	ENSG00000136270.13	transforming growth factor beta regulator 4	-1.16642	1.57283e-12	5.14036e-11	9.82465	10.0108	8.9361	8.5555
RP5-1003J2.4	ENSG00000282852.1		-1.16649	0.00813305	0.0249048	5.43602	5.54796	4.80868	4.23443
ACD	ENSG00000102977.13	ACD, shelterin complex subunit and telomerase recruitment factor	-1.16714	9.57311e-05	0.000534	7.36278	7.56332	6.722	5.9101
RPS3	ENSG00000149273.14	ribosomal protein S3	-1.16726	1.81358e-15	9.27432e-14	13.6969	13.7863	12.7515	12.3051
KRT19P1	ENSG00000218014.1	keratin 19 pseudogene 1	-1.16778	8.03147e-09	1.3063e-07	11.1814	11.302	10.3734	9.57139
TBX2	ENSG00000121068.13	T-box 2	-1.16779	1.65091e-09	3.10653e-08	10.4788	10.8786	9.75171	9.17647
NPRL3	ENSG00000103148.15	NPR3 like, GATOR1 complex subunit	-1.16828	1.17881e-08	1.85484e-07	9.48709	9.79256	8.74247	8.12931
RPS8	ENSG00000142937.11	ribosomal protein S8	-1.16864	4.30248e-19	3.26669e-17	12.8656	13.0191	11.9034	11.5911
TMEM184A	ENSG00000164855.15	transmembrane protein 184A	-1.16879	3.6877e-05	0.000231975	8.1635	8.72929	7.68766	6.72686
ZNF408	ENSG00000175213.2	zinc finger protein 408	-1.16897	2.7277e-05	0.000178094	7.11127	7.46608	6.45463	6.01758
GAK	ENSG00000178950.16	cyclin G associated kinase	-1.1691	1.25806e-12	4.19845e-11	9.59615	9.78321	8.67427	8.38252
ATP5G2P3	ENSG00000230482.1	ATP synthase membrane subunit c locus 2 pseudogene 3	-1.17074	0.00362122	0.0125248	5.54091	6.58354	5.30311	4.95077
PSMD9	ENSG00000110801.13	proteasome 26S subunit, non-ATPase 9	-1.17091	9.39405e-05	0.000526037	7.12181	7.55073	6.54381	5.93779
EXOSC4	ENSG00000178896.6	exosome component 4	-1.17108	8.72983e-05	0.00049313	7.11127	7.51228	6.52643	5.9101
RPSAP53	ENSG00000214263.2	ribosomal protein SA pseudogene 53	-1.17122	0.00338871	0.0118431	5.94093	5.81599	4.8764	5.06805
RAB37	ENSG00000172794.19	RAB37, member RAS oncogene family	-1.1716	0.00675673	0.0212325	5.14872	5.13177	3.62496	4.3687
PPP1R13L	ENSG00000104881.14	protein phosphatase 1 regulatory subunit 13 like	-1.17188	7.90448e-06	5.92393e-05	7.56117	8.18426	6.93344	6.64751
MYO1F	ENSG00000142347.16	myosin IF	-1.17214	0.00908201	0.0273836	5.60624	5.16956	4.65695	4.05751
RP11-170M17.2	ENSG00000213609.3	ribosomal protein L7a pseudogene 50	-1.17215	0.000236613	0.00117677	11.8614	11.3575	10.6087	9.83593
RP11-452L6.5	ENSG00000260267.1		-1.17227	5.47322e-05	0.000325454	6.88206	7.1438	6.02573	5.99151
MCRS1	ENSG00000187778.13	microspherule protein 1	-1.17309	5.68288e-09	9.58373e-08	10.3874	10.4511	9.54034	8.79227
AC010468.1	ENSG00000214784.4		-1.17332	1.75407e-21	1.83723e-19	10.9449	10.8501	9.78978	9.65777
RHBDL1	ENSG00000103269.13	rhomboid like 1	-1.17334	0.00811156	0.0248579	4.69056	5.05215	3.62496	3.62496
CTB-70D19.1	ENSG00000225869.4		-1.17368	0.00401855	0.0136626	5.63769	5.92167	5.0563	4.66574
DOK1	ENSG00000115325.13	docking protein 1	-1.17389	3.3781e-05	0.00021444	7.12181	7.35449	6.2988	6.09289
PTAFR	ENSG00000169403.11	platelet activating factor receptor	-1.17394	0.00619844	0.0197277	5.54091	5.88041	4.93985	4.66574
RP11-12G12.7	ENSG00000274605.1		-1.17419	0.00019519	0.000994949	6.72425	6.86594	5.6823	5.9101
NCDN	ENSG00000020129.15	neurochondrin	-1.17471	1.00641e-06	9.65701e-06	8.63493	9.13848	8.02907	7.35237
NDOR1	ENSG00000188566.11	NADPH dependent diflavin oxidoreductase 1	-1.17517	0.000362913	0.00170724	6.65288	7.12687	6.12298	5.55904
PDLIM7	ENSG00000196923.13	PDZ and LIM domain 7	-1.17531	5.44306e-05	0.000324215	7.93889	8.33832	7.39813	6.3782
UBTD1	ENSG00000165886.4	ubiquitin domain containing 1	-1.17559	0.000384802	0.00179419	6.24777	6.6685	5.58013	5.44376
HMG20B	ENSG00000064961.18	high mobility group 20B	-1.17583	1.03619e-09	2.02885e-08	9.7758	10.1923	9.027	8.5512
PLIN5	ENSG00000214456.8	perilipin 5	-1.17588	0.00875695	0.0265487	4.9995	5.60106	4.57025	4.05751
LINC00565	ENSG00000260910.1	long intergenic non-protein coding RNA 565	-1.17602	0.00814935	0.0249415	5.23821	5.24158	4.05373	4.4807
MRPL28	ENSG00000086504.15	mitochondrial ribosomal protein L28	-1.17695	6.97886e-12	2.07067e-10	10.4624	10.737	9.62101	9.16808
RNF223	ENSG00000237330.2	ring finger protein 223	-1.17697	0.000114827	0.00062371	7.12181	7.53803	6.54381	5.9101
SGSM2	ENSG00000141258.12	small G protein signaling modulator 2	-1.17743	3.62182e-09	6.40616e-08	9.65496	9.98541	8.90338	8.31316
FBXL19	ENSG00000099364.16	F-box and leucine rich repeat protein 19	-1.17785	2.26549e-07	2.57957e-06	7.97981	8.24008	7.21721	6.75738
ELF3	ENSG00000163435.15	E74 like ETS transcription factor 3	-1.17842	4.68388e-09	8.08725e-08	8.67102	8.95075	7.84105	7.48492
TNKS1BP1	ENSG00000149115.13	tankyrase 1 binding protein 1	-1.17908	2.03545e-09	3.75695e-08	10.1411	10.5057	9.39966	8.7959
FOXRED1	ENSG00000110074.10	FAD dependent oxidoreductase domain containing 1	-1.17959	4.77903e-08	6.44867e-07	8.15332	8.1177	7.18469	6.85927
SLC25A25	ENSG00000148339.12	solute carrier family 25 member 25	-1.17966	4.36516e-10	9.1623e-09	9.70626	9.80581	8.81465	8.28237
RABL6	ENSG00000196642.16	RAB, member RAS oncogene family like 6	-1.18042	0.00012497	0.000671464	7.29001	8.1177	6.90701	6.23199
PHBP9	ENSG00000230224.1	prohibitin pseudogene 9	-1.18116	0.000735371	0.00314505	7.01268	6.4524	5.92087	5.48339
RPS3P6	ENSG00000213363.4	ribosomal protein S3 pseudogene 6	-1.18122	3.20309e-07	3.51591e-06	8.3127	8.13463	7.32054	6.84516
RPS7P1	ENSG00000263266.2	ribosomal protein S7 pseudogene 1	-1.18187	3.23884e-21	3.2932e-19	13.6854	13.4573	12.4653	12.2761
SLC25A39P1	ENSG00000226148.1	solute carrier family 25 member 39 pseudogene 1	-1.18216	0.00675044	0.0212165	7.54565	7.68923	6.52643	5.27091
CLASRP	ENSG00000104859.14	CLK4 associating serine/arginine rich protein	-1.18218	1.40798e-05	9.9031e-05	7.19349	7.53803	6.43609	6.18719
NR1H3	ENSG00000025434.18	nuclear receptor subfamily 1 group H member 3	-1.18244	0.00194758	0.0073359	6.10304	6.14562	5.30311	5.06805
TCEA2	ENSG00000171703.16	transcription elongation factor A2	-1.18265	5.04637e-08	6.77965e-07	8.78737	9.24547	8.0944	7.58107
DPH1	ENSG00000108963.17	diphthamide biosynthesis 1	-1.18301	8.18576e-08	1.04192e-06	7.90287	8.06125	7.02223	6.7422
PEX11G	ENSG00000104883.7	peroxisomal biogenesis factor 11 gamma	-1.18384	0.00732779	0.0227312	5.3213	5.43449	4.65695	4.23443
YDJC	ENSG00000161179.13	YdjC chitooligosaccharide deacetylase homolog	-1.1839	1.39796e-06	1.27392e-05	7.6725	8.15552	6.89361	6.75738
HGH1	ENSG00000235173.6	HGH1 homolog	-1.18418	1.3036e-06	1.19861e-05	8.37969	8.54229	7.62462	6.88708
MRPS28	ENSG00000147586.9	mitochondrial ribosomal protein S28	-1.18527	0.00136288	0.00538064	6.26725	6.41052	5.64915	4.95077
TMEM219	ENSG00000149932.16	transmembrane protein 219	-1.18532	3.19869e-13	1.19861e-11	9.61664	9.6948	8.61485	8.34329
ARF1P1	ENSG00000219807.2	ADP ribosylation factor 1 pseudogene 1	-1.186	0.00596657	0.0190911	4.76065	5.05215	3.62496	3.62496
CCDC88B	ENSG00000168071.21	coiled-coil domain containing 88B	-1.18616	0.00616612	0.0196428	5.23821	5.57479	4.65695	4.3687
USP20	ENSG00000136878.12	ubiquitin specific peptidase 20	-1.18664	4.92894e-07	5.10724e-06	7.97404	8.15137	7.17368	6.67979
RP11-51L5.2	ENSG00000239809.1		-1.18746	2.08412e-06	1.80821e-05	7.6725	7.9651	6.93344	6.47389
SMOX	ENSG00000088826.17	spermine oxidase	-1.18819	0.00348253	0.0121198	5.83861	5.88041	4.99966	4.88686
SGSH	ENSG00000181523.12	N-sulfoglucosamine sulfohydrolase	-1.18927	4.58934e-09	7.93979e-08	8.64948	8.8923	7.82713	7.38183
CCR7	ENSG00000126353.3	C-C motif chemokine receptor 7	-1.18994	0.00424578	0.0143259	4.82591	5.09267	4.05373	3.62496
ACTN4	ENSG00000130402.11	actinin alpha 4	-1.19017	3.40153e-12	1.06563e-10	11.6976	12.0206	10.8739	10.3707
LTBP4	ENSG00000090006.17	latent transforming growth factor beta binding protein 4	-1.19097	0.00526966	0.0172225	7.59171	8.507	6.94647	5.9101
FAM86JP	ENSG00000171084.15	family with sequence similarity 86 member J, pseudogene	-1.19105	2.88374e-05	0.000187088	7.18347	7.24131	6.2988	6.01758
MTA1	ENSG00000182979.17	metastasis associated 1	-1.1918	2.40486e-10	5.38974e-09	9.47897	9.91501	8.67427	8.34825
ST3GAL3	ENSG00000126091.19	ST3 beta-galactoside alpha-2,3-sialyltransferase 3	-1.19181	0.000830788	0.00349333	6.24777	6.55828	5.30311	5.55904
RPS15	ENSG00000115268.9	ribosomal protein S15	-1.19209	0.000971216	0.00400915	9.84846	10.6053	9.15482	8.37281
ADCK5	ENSG00000173137.11	aarF domain containing kinase 5	-1.19223	0.00325534	0.0114345	5.60624	6.17958	5.11014	4.81864
RARA	ENSG00000131759.17	retinoic acid receptor alpha	-1.19236	1.57082e-09	2.96869e-08	10.0887	10.5747	9.36403	8.85632
ZNF787	ENSG00000142409.5	zinc finger protein 787	-1.19367	0.000140294	0.000743513	6.88206	7.49923	6.39823	5.79312
COX6A1P2	ENSG00000226976.3	cytochrome c oxidase subunit 6A1 pseudogene 2	-1.19457	8.43284e-10	1.68337e-08	10.4808	11.0426	9.76815	9.31457
AC018804.7	ENSG00000213225.7	NOC2 like nucleolar associated transcriptional repressor pseudogene 1	-1.1952	1.83986e-11	5.03774e-10	9.35364	9.4818	8.42954	8.02154
NELFB	ENSG00000188986.5	negative elongation factor complex member B	-1.19535	4.17986e-10	8.81981e-09	9.70626	10.0844	8.92962	8.43009
NADK	ENSG00000008130.15	NAD kinase	-1.19558	8.63862e-08	1.09316e-06	8.46442	8.55492	7.62462	7.01847
CCDC183-AS1	ENSG00000228544.1	CCDC183 antisense RNA 1	-1.19577	0.000756976	0.00322192	6.3054	6.62059	5.6823	5.22346
PWWP2B	ENSG00000171813.13	PWWP domain containing 2B	-1.19587	0.000226577	0.00113367	6.71026	7.20149	6.16911	5.59522
ARVCF	ENSG00000099889.13	ARVCF, delta catenin family member	-1.19643	0.0024916	0.00909732	5.63769	6.62059	5.30311	5.06805
ALG12	ENSG00000182858.13	ALG12, alpha-1,6-mannosyltransferase	-1.19646	9.70686e-08	1.20811e-06	7.84707	8.05237	6.95938	6.72686
TBC1D2	ENSG00000095383.19	TBC1 domain family member 2	-1.19677	9.21682e-05	0.00051778	7.15298	7.41833	6.49099	5.82336
ZNF467	ENSG00000181444.12	zinc finger protein 467	-1.19709	1.25966e-05	8.96142e-05	7.6725	8.32363	7.12877	6.5634
MZF1	ENSG00000099326.8	myeloid zinc finger 1	-1.19765	0.000245534	0.00121627	6.66745	6.80316	5.89331	5.52179
BSG	ENSG00000172270.18	basigin (Ok blood group)	-1.19921	0.000176862	0.000912763	12.2496	12.6892	11.4317	10.6144
SNRPCP4	ENSG00000264186.1	small nuclear ribonucleoprotein polypeptide C pseudogene 4	-1.19959	0.00485582	0.0160662	5.63769	5.92167	5.11014	4.3687
HID1	ENSG00000167861.15	HID1 domain containing	-1.2006	2.72149e-09	4.89334e-08	10.2677	10.6412	9.52537	8.86326
C9orf114	ENSG00000198917.11	SPOUT domain containing methyltransferase 1	-1.20137	1.38562e-10	3.22514e-09	9.07005	9.30268	8.20608	7.78554
RPLP0P6	ENSG00000213553.4	ribosomal protein lateral stalk subunit P0 pseudogene 6	-1.2024	1.26973e-17	8.26847e-16	14.7994	14.6605	13.6891	13.2821
RP11-467I20.3	ENSG00000228844.1		-1.20299	0.00045971	0.00209459	6.72425	6.90629	6.07523	5.31651
RPL18A	ENSG00000105640.12	ribosomal protein L18a	-1.20313	2.2727e-09	4.15079e-08	8.91922	8.92425	7.98589	7.45754
TRMT112P6	ENSG00000268412.2	tRNA methyltransferase subunit 11-2 pseudogene 6	-1.20485	3.9685e-10	8.40093e-09	10.4686	10.5219	9.56773	8.87362
SIRT7	ENSG00000187531.13	sirtuin 7	-1.20489	4.34273e-07	4.58046e-06	7.86591	7.95083	6.99742	6.54595
CLN3	ENSG00000188603.16	CLN3, battenin	-1.20518	0.000112734	0.000613686	6.81844	6.97425	6.09932	5.55904
ZNF581	ENSG00000171425.9	zinc finger protein 581	-1.20521	6.4612e-07	6.50498e-06	7.81511	8.06125	7.02223	6.58063
ZNHIT1	ENSG00000106400.11	zinc finger HIT-type containing 1	-1.20532	8.0937e-09	1.31396e-07	8.57904	8.9145	7.74064	7.41069
SHC1P1	ENSG00000230889.2	SHC adaptor protein 1 pseudogene 1	-1.20575	4.17548e-05	0.000257992	7.40645	7.53803	6.69124	5.9101
AP000439.3	ENSG00000255774.1		-1.20597	0.00711326	0.0221646	5.05153	5.3094	4.36229	4.05751
HSF1	ENSG00000185122.10	heat shock transcription factor 1	-1.20678	3.32036e-08	4.69741e-07	9.35807	9.75616	8.64685	7.96446
RABAC1	ENSG00000105404.10	Rab acceptor 1	-1.20681	2.90093e-05	0.000187993	7.87214	8.45743	7.35986	6.49226
RPS20P14	ENSG00000223803.1	ribosomal protein S20 pseudogene 14	-1.20692	1.0897e-19	8.93709e-18	11.1344	11.1633	10.0732	9.78201
SLC8B1	ENSG00000089060.11	solute carrier family 8 member B1	-1.20711	5.67277e-05	0.000335713	7.13227	7.1438	6.25692	5.85291
ACSF3	ENSG00000176715.15	acyl-CoA synthetase family member 3	-1.20727	6.55882e-09	1.08815e-07	8.4603	8.72929	7.61654	7.23884
TUBAL3	ENSG00000178462.11	tubulin alpha like 3	-1.20732	0.00469805	0.0156126	4.94482	5.27598	4.22914	3.62496
GPS1	ENSG00000169727.12	G protein pathway suppressor 1	-1.21091	1.92231e-07	2.22821e-06	9.38221	9.76297	8.69736	7.8709
ECE2	ENSG00000145194.17	endothelin converting enzyme 2	-1.21103	1.13742e-06	1.06841e-05	7.63634	7.74551	6.6598	6.51039
PIK3IP1	ENSG00000100100.12	phosphoinositide-3-kinase interacting protein 1	-1.2118	1.0926e-07	1.34539e-06	7.96824	7.96983	6.98486	6.69566
RP11-266E8.2	ENSG00000254935.1		-1.21185	0.00692579	0.0216736	4.82591	5.27598	4.22914	3.62496
ACY1	ENSG00000243989.7	aminoacylase 1	-1.21186	0.00663577	0.0209204	4.9995	5.43449	4.36229	3.62496
CDC42EP1	ENSG00000128283.6	CDC42 effector protein 1	-1.21212	0.000251271	0.00123991	6.57767	7.16052	6.02573	5.59522
NAA38	ENSG00000183011.13	N(alpha)-acetyltransferase 38, NatC auxiliary subunit	-1.21241	4.57913e-05	0.000279457	7.54565	7.97454	6.99742	6.04315
G6PD	ENSG00000160211.15	glucose-6-phosphate dehydrogenase	-1.21248	9.6638e-05	0.000538195	11.4862	11.8226	10.6228	9.8002
SIX5	ENSG00000177045.7	SIX homeobox 5	-1.21295	5.17857e-06	4.07051e-05	7.52205	7.9556	6.89361	6.27538
NR4A1	ENSG00000123358.19	nuclear receptor subfamily 4 group A member 1	-1.21445	0.000286832	0.00138609	6.44821	6.65668	5.71462	5.36044
RP11-1017G21.5	ENSG00000271780.1		-1.21502	0.00352036	0.0122246	5.72764	5.83782	4.99966	4.66574
DYNLL1P2	ENSG00000258605.1	dynein light chain LC8-type 1 pseudogene 2	-1.21548	0.000221493	0.00111047	6.34251	6.69186	5.58013	5.48339
RP11-115D7.3	ENSG00000226745.2		-1.21566	2.28688e-06	1.96744e-05	7.78902	8.18832	7.11732	6.51039
PRR12	ENSG00000126464.13	proline rich 12	-1.21582	1.35084e-06	1.23746e-05	7.95071	8.60433	7.32054	6.91436
MAU2	ENSG00000129933.20	MAU2 sister chromatid cohesion factor	-1.21636	4.25729e-10	8.96144e-09	8.87041	8.965	7.94137	7.49393
BORCS6	ENSG00000196544.7	BLOC-1 related complex subunit 6	-1.21705	0.00247039	0.00902937	5.86494	5.98126	5.11014	4.81864
BOLA2P3	ENSG00000220771.2	bolA family member 2 pseudogene 3	-1.2171	0.00349917	0.0121656	5.60624	5.88041	4.80868	4.81864
HDAC5	ENSG00000108840.15	histone deacetylase 5	-1.21747	5.53845e-07	5.67121e-06	8.04736	8.50374	7.34033	6.85927
RP11-451J24.1	ENSG00000242364.1		-1.21798	1.01665e-06	9.71765e-06	7.77579	8.07886	7.00988	6.52828
INAFM1	ENSG00000257704.3	InaF motif containing 1	-1.21848	0.000650678	0.00282551	6.53052	7.21755	6.16911	5.22346
SLC25A1P1	ENSG00000254479.1	solute carrier family 25 member 1 pseudogene 1	-1.21858	6.71885e-05	0.000390182	7.17338	7.50577	6.57795	5.73047
AC008268.1	ENSG00000235584.2		-1.21868	0.00591473	0.0189531	5.05153	5.16956	4.22914	4.05751
TMED1	ENSG00000099203.6	transmembrane p24 trafficking protein 1	-1.21899	2.81992e-06	2.37894e-05	7.74896	8.02991	7.04661	6.35824
SDK2	ENSG00000069188.16	sidekick cell adhesion molecule 2	-1.21935	2.54518e-06	2.16926e-05	7.52205	7.72885	6.52643	6.51039
TECRP1	ENSG00000235043.3	trans-2,3-enoyl-CoA reductase pseudogene 1	-1.21948	1.00333e-08	1.60339e-07	8.84852	8.99541	7.96062	7.43898
ATG4D	ENSG00000130734.9	autophagy related 4D cysteine peptidase	-1.21964	3.96146e-05	0.000246656	7.46542	8.05237	6.94647	6.16422
RAB24	ENSG00000169228.13	RAB24, member RAS oncogene family	-1.21966	0.00643475	0.0203531	5.14872	5.34191	4.47338	4.05751
MAP2K3	ENSG00000034152.18	mitogen-activated protein kinase kinase 3	-1.21985	1.51839e-06	1.36789e-05	8.17361	8.4026	7.41688	6.71134
CTD-2267D19.3	ENSG00000266208.1		-1.2199	1.41777e-05	9.95183e-05	8.11712	8.24788	7.38866	6.39787
MRPL54	ENSG00000183617.4	mitochondrial ribosomal protein L54	-1.22007	9.59626e-07	9.23354e-06	7.72851	7.89723	6.92029	6.39787
OGDHL	ENSG00000197444.9	oxoglutarate dehydrogenase like	-1.22063	0.00369379	0.0127403	5.50692	5.98126	4.93985	4.66574
ACTR1B	ENSG00000115073.7	ARP1 actin related protein 1 homolog B	-1.22078	2.15453e-12	6.91158e-11	9.84689	10.079	8.94899	8.50752
GNB1L	ENSG00000185838.13	G protein subunit beta 1 like	-1.22089	0.00515973	0.0169332	5.19433	6.00055	4.65695	4.66574
PIN1	ENSG00000127445.13	peptidylprolyl cis/trans isomerase, NIMA-interacting 1	-1.22094	1.63653e-05	0.000113003	7.40645	7.95083	6.8387	6.18719
DNAJC4	ENSG00000110011.13	DnaJ heat shock protein family (Hsp40) member C4	-1.22144	5.20344e-05	0.000311222	6.89444	7.35449	6.25692	5.82336
PPP1R32	ENSG00000162148.10	protein phosphatase 1 regulatory subunit 32	-1.22155	0.00601239	0.0192214	4.9995	5.16956	4.05373	4.05751
GGT6	ENSG00000167741.10	gamma-glutamyltransferase 6	-1.22206	0.00618259	0.019688	5.47198	5.46385	4.65695	4.3687
ZNF358	ENSG00000198816.5	zinc finger protein 358	-1.22254	0.00146633	0.00572536	5.83861	6.32275	5.34675	4.81864
ZP3	ENSG00000188372.14	zona pellucida glycoprotein 3	-1.22275	0.000250053	0.00123478	6.76539	6.71484	5.89331	5.44376
DPP7	ENSG00000176978.13	dipeptidyl peptidase 7	-1.22275	0.00622709	0.0198007	4.82591	5.27598	4.05373	4.05751
CRYL1	ENSG00000165475.13	crystallin lambda 1	-1.22331	4.35315e-15	2.10831e-13	9.5639	9.58071	8.48812	8.24561
RPS2P46	ENSG00000189343.7	ribosomal protein S2 pseudogene 46	-1.22372	1.39272e-28	2.47093e-26	13.02	13.0555	11.8783	11.719
FCHSD1	ENSG00000197948.10	FCH and double SH3 domains 1	-1.22479	2.14002e-06	1.85025e-05	7.43202	7.71764	6.61126	6.31743
CHID1	ENSG00000177830.17	chitinase domain containing 1	-1.2272	1.00982e-09	1.98616e-08	9.10475	9.16547	8.18443	7.60621
PRR7	ENSG00000131188.11	proline rich 7, synaptic	-1.2286	0.00342888	0.0119571	5.36076	5.70103	4.80868	4.3687
SGK223	ENSG00000275342.4	PEAK1 related, kinase-activating pseudokinase 1	-1.2293	2.68564e-05	0.000175744	7.18347	7.91695	6.49099	6.39787
TSPAN9	ENSG00000011105.11	tetraspanin 9	-1.22954	9.31409e-12	2.69458e-10	9.11002	9.15928	8.12315	7.71802
RP11-1246C19.1	ENSG00000273230.1		-1.23012	9.50798e-05	0.000530877	6.77884	6.9162	5.97433	5.59522
TMEM141	ENSG00000244187.7	transmembrane protein 141	-1.23057	2.0109e-09	3.71952e-08	9.14891	9.47684	8.34915	7.78554
TSR3	ENSG00000007520.3	TSR3, acp transferase ribosome maturation factor	-1.23099	4.4987e-05	0.000275322	7.83437	8.45743	7.34033	6.3782
TMEM229B	ENSG00000198133.8	transmembrane protein 229B	-1.23103	2.47875e-11	6.71309e-10	8.82949	8.84684	7.77005	7.52943
AF127577.8	ENSG00000235277.1		-1.23149	0.00129846	0.00516502	6.3054	5.92167	5.21066	5.06805
RGS22	ENSG00000132554.19	regulator of G protein signaling 22	-1.232	0.00565593	0.0182739	5.54091	5.01005	4.05373	4.4807
TONSL	ENSG00000160949.16	tonsoku like, DNA repair protein	-1.23252	5.61376e-06	4.36718e-05	7.21333	7.67191	6.47293	6.20978
PLXNB3	ENSG00000198753.11	plexin B3	-1.23256	0.0045653	0.0152355	5.36076	5.46385	4.65695	4.23443
ATP2A3	ENSG00000074370.17	ATPase sarcoplasmic/endoplasmic reticulum Ca2+ transporting 3	-1.23261	1.2539e-07	1.52139e-06	9.14121	9.62774	8.47035	7.7333
NCOR2	ENSG00000196498.13	nuclear receptor corepressor 2	-1.23389	0.000253008	0.00124725	9.62952	10.2794	8.86651	8.16351
BFSP2	ENSG00000170819.4	beaded filament structural protein 2	-1.23456	4.90954e-05	0.000296396	6.98981	7.10111	5.74616	6.16422
OSBPL5	ENSG00000021762.19	oxysterol binding protein like 5	-1.23504	0.000140336	0.000743513	6.75181	7.23343	6.16911	5.59522
FOXO4	ENSG00000184481.16	forkhead box O4	-1.23504	1.4708e-06	1.33122e-05	7.59171	7.76197	6.6598	6.4364
RP11-403P14.1	ENSG00000225487.2		-1.23623	2.91042e-08	4.1752e-07	8.78078	9.45177	8.05317	7.77081
PAX8	ENSG00000125618.16	paired box 8	-1.23678	0.00289671	0.0103504	5.81174	5.9012	5.11014	4.57835
CTD-2302E22.5	ENSG00000270878.1		-1.238	0.00580073	0.0186427	5.3213	5.65202	4.65695	4.05751
RSAD1	ENSG00000136444.9	radical S-adenosyl methionine domain containing 1	-1.23831	6.54799e-11	1.62179e-09	8.81343	9.061	7.84796	7.63091
GSN	ENSG00000148180.17	gelsolin	-1.23887	1.52138e-12	4.99098e-11	10.8608	11.1289	9.97431	9.44985
RP11-150O12.3	ENSG00000254290.1		-1.23952	0.0055532	0.0179802	5.39897	5.49252	4.47338	4.4807
CDK20	ENSG00000156345.17	cyclin dependent kinase 20	-1.24016	5.91715e-06	4.57658e-05	7.15298	7.24131	6.12298	6.11709
ZNF414	ENSG00000133250.13	zinc finger protein 414	-1.24088	0.00498095	0.0164459	5.05153	6.21271	4.80868	4.4807
SLC27A1	ENSG00000130304.16	solute carrier family 27 member 1	-1.24104	0.000474947	0.00215455	6.46507	7.03002	5.94787	5.31651
NHP2	ENSG00000145912.8	NHP2 ribonucleoprotein	-1.24113	9.57472e-12	2.76003e-10	10.1229	10.6046	9.27477	8.95713
PLIN3	ENSG00000105355.8	perilipin 3	-1.24198	1.15318e-15	6.07586e-14	10.2795	10.5466	9.31015	9.02372
SLC6A9	ENSG00000196517.11	solute carrier family 6 member 9	-1.24224	2.68219e-06	2.27378e-05	7.89065	8.40609	7.20645	6.69566
C16orf58	ENSG00000140688.16	chromosome 16 open reading frame 58	-1.24291	5.82417e-10	1.19135e-08	10.0536	10.2955	9.21204	8.52953
ERF	ENSG00000105722.9	ETS2 repressor factor	-1.24406	1.87526e-07	2.18095e-06	8.57142	9.11311	7.9153	7.26016
CENPM	ENSG00000100162.14	centromere protein M	-1.24424	3.84688e-07	4.11659e-06	7.63634	7.8467	6.82463	6.33799
KLC4	ENSG00000137171.14	kinesin light chain 4	-1.24458	3.46791e-10	7.48096e-09	8.35327	8.47746	7.33047	7.15018
ITIH6	ENSG00000102313.8	inter-alpha-trypsin inhibitor heavy chain family member 6	-1.24528	0.00386912	0.0132322	4.94482	5.24158	4.05373	4.05751
MTSS1L	ENSG00000132613.14	MTSS1L, I-BAR domain containing	-1.24545	4.53792e-12	1.39647e-10	9.82144	10.2033	8.95219	8.56831
RP11-267D19.2	ENSG00000257316.1		-1.24709	4.62434e-06	3.68485e-05	8.13792	8.20445	7.33047	6.4364
SPSB3	ENSG00000162032.15	splA/ryanodine receptor domain and SOCS box containing 3	-1.24752	4.80478e-06	3.80769e-05	7.78902	8.20445	7.12877	6.39787
OAF	ENSG00000184232.8	out at first homolog	-1.24842	3.71685e-05	0.000233471	6.90672	7.10111	6.09932	5.73047
CELSR1	ENSG00000075275.16	cadherin EGF LAG seven-pass G-type receptor 1	-1.24938	3.94375e-20	3.41144e-18	10.8932	11.0504	9.79693	9.63767
PYCR1	ENSG00000183010.16	pyrroline-5-carboxylate reductase 1	-1.24971	1.88124e-10	4.28131e-09	9.55041	9.95124	8.70877	8.27196
FARSA	ENSG00000179115.10	phenylalanyl-tRNA synthetase alpha subunit	-1.25002	6.1267e-07	6.19691e-06	8.66029	8.95075	7.92839	7.05562
RPL19P21	ENSG00000230508.1	ribosomal protein L19 pseudogene 21	-1.25041	0.00521578	0.0170785	4.69056	5.46385	4.05373	4.05751
PNKP	ENSG00000039650.9	polynucleotide kinase 3'-phosphatase	-1.25044	5.00632e-06	3.94941e-05	7.68671	8.01627	6.98486	6.27538
ITGA5	ENSG00000161638.10	integrin subunit alpha 5	-1.25124	1.2454e-08	1.94728e-07	8.24723	8.42685	7.29032	7.00587
PPP1R26	ENSG00000196422.10	protein phosphatase 1 regulatory subunit 26	-1.25241	3.35413e-10	7.26866e-09	9.38221	9.71039	8.54016	8.01531
RPL17	ENSG00000265681.7	ribosomal protein L17	-1.25269	6.39954e-06	4.91036e-05	7.18347	7.7565	6.41729	6.29657
RPL28	ENSG00000108107.12	ribosomal protein L28	-1.25271	5.17356e-10	1.06959e-08	11.0663	11.4473	10.2759	9.57351
SLC4A2	ENSG00000164889.12	solute carrier family 4 member 2	-1.253	1.01035e-08	1.61313e-07	9.93108	10.3882	9.204	8.4716
C14orf80	ENSG00000185347.17	tubulin epsilon and delta complex 1	-1.2531	0.000282534	0.00136912	6.65288	7.17705	6.14624	5.31651
AMBP	ENSG00000106927.11	alpha-1-microglobulin/bikunin precursor	-1.2533	0.00309	0.0109377	5.19433	4.96624	4.05373	4.05751
TOR2A	ENSG00000160404.17	torsin family 2 member A	-1.25444	9.32962e-07	9.00883e-06	7.72163	8.13463	7.00988	6.45527
FAU	ENSG00000149806.10	FAU, ubiquitin like and ribosomal protein S30 fusion	-1.2548	8.55209e-13	2.95617e-11	10.5627	10.8558	9.64495	9.20134
CACNA1H	ENSG00000196557.10	calcium voltage-gated channel subunit alpha1 H	-1.25589	4.29672e-08	5.91037e-07	7.97404	8.44392	7.14013	6.9278
TSPAN15	ENSG00000099282.9	tetraspanin 15	-1.25597	5.25504e-16	2.86424e-14	9.70278	9.80053	8.64289	8.37281
OSBPL7	ENSG00000006025.11	oxysterol binding protein like 7	-1.25597	0.000161932	0.000844229	7.49805	7.86205	6.90701	5.73047
CEP170B	ENSG00000099814.15	centrosomal protein 170B	-1.25622	2.91182e-07	3.23293e-06	8.37532	8.86215	7.68766	7.03096
ATP5D	ENSG00000099624.7	ATP synthase F1 subunit delta	-1.25647	0.00517974	0.0169861	7.31774	8.48737	6.12298	4.88686
STK11IP	ENSG00000144589.20	serine/threonine kinase 11 interacting protein	-1.25648	8.8577e-07	8.59904e-06	8.27566	8.59519	7.55021	6.75738
ABCD1	ENSG00000101986.11	ATP binding cassette subfamily D member 1	-1.25684	0.000161782	0.000843905	6.57767	7.24914	6.07523	5.52179
ALDOAP2	ENSG00000214297.3	aldolase, fructose-bisphosphate A pseudogene 2	-1.25802	1.81219e-05	0.000123952	11.8275	11.9516	10.8232	10.0055
CARD10	ENSG00000100065.14	caspase recruitment domain family member 10	-1.25817	6.94297e-05	0.000401989	7.16321	7.13536	6.37891	5.48339
SEMA6B	ENSG00000167680.15	semaphorin 6B	-1.25847	2.71913e-07	3.0482e-06	7.67962	8.15552	6.89361	6.61447
PPOX	ENSG00000143224.17	protoporphyrinogen oxidase	-1.25865	0.000258755	0.00127018	6.62328	6.80316	5.86517	5.36044
RP11-459A10.1	ENSG00000237730.1		-1.26014	0.00182655	0.00693867	8.40135	9.33229	7.66435	6.8165
MOSPD3	ENSG00000106330.11	motile sperm domain containing 3	-1.26101	4.46655e-06	3.58045e-05	7.5061	7.97924	6.8387	6.25386
ACKR3	ENSG00000144476.5	atypical chemokine receptor 3	-1.26149	8.84525e-12	2.57609e-10	8.88584	8.89726	7.83411	7.49393
CYP4F11	ENSG00000171903.16	cytochrome P450 family 4 subfamily F member 11	-1.26229	2.0884e-11	5.68247e-10	8.81988	8.78927	7.55867	7.62273
ROMO1	ENSG00000125995.15	reactive oxygen species modulator 1	-1.26266	1.02324e-06	9.76733e-06	8.60166	9.27245	7.99836	7.29157
TRAPPC12	ENSG00000171853.15	trafficking protein particle complex 12	-1.26303	0.0027924	0.0100147	5.50692	5.92167	4.93985	4.4807
MAP3K10	ENSG00000130758.7	mitogen-activated protein kinase kinase kinase 10	-1.26344	0.000572392	0.00252786	6.14599	6.54548	5.42956	5.22346
SLC25A35	ENSG00000125434.10	solute carrier family 25 member 35	-1.26409	0.000739351	0.00315928	6.28646	6.32275	5.42956	5.12227
GSTZ1	ENSG00000100577.18	glutathione S-transferase zeta 1	-1.26469	1.3514e-12	4.47559e-11	9.71492	9.88411	8.76086	8.27718
DGKQ	ENSG00000145214.13	diacylglycerol kinase theta	-1.26569	0.000209388	0.0010574	6.93097	7.39031	6.37891	5.44376
TAZ	ENSG00000102125.15	tafazzin	-1.2661	1.01377e-06	9.69553e-06	7.57652	7.74551	6.6438	6.35824
MAP2K7	ENSG00000076984.17	mitogen-activated protein kinase kinase 7	-1.26613	4.525e-07	4.73953e-06	7.64365	8.03443	6.82463	6.51039
CTD-2349P21.1	ENSG00000242439.1		-1.26779	2.26854e-07	2.58135e-06	10.15	9.40202	8.77901	8.16351
IGDCC3	ENSG00000174498.13	immunoglobulin superfamily DCC subclass member 3	-1.26872	4.41702e-06	3.54565e-05	7.19349	7.41833	6.33944	6.01758
RPL19	ENSG00000108298.9	ribosomal protein L19	-1.26876	1.048e-13	4.28744e-12	11.9714	12.2677	11.0597	10.534
BACH1-AS1	ENSG00000232118.2	BACH1 antisense RNA 1	-1.26899	0.00429074	0.0144468	5.39897	5.24158	4.36229	4.3687
AKT2	ENSG00000105221.16	AKT serine/threonine kinase 2	-1.26903	3.35695e-10	7.26866e-09	10.7863	11.0681	9.94086	9.20681
KDM6B	ENSG00000132510.10	lysine demethylase 6B	-1.26942	7.35284e-07	7.30537e-06	7.90287	8.32732	7.16258	6.61447
TCEB2	ENSG00000103363.14	elongin B	-1.27077	0.00143176	0.00560423	9.61849	10.3633	8.76815	7.70257
PIEZO1	ENSG00000103335.19	piezo type mechanosensitive ion channel component 1	-1.27109	0.000116081	0.000629933	11.0527	11.5295	10.1671	9.34217
IDH3G	ENSG00000067829.18	isocitrate dehydrogenase 3 (NAD(+)) gamma	-1.2713	3.96997e-10	8.40093e-09	9.48506	9.65582	8.58627	7.93174
GGT5	ENSG00000099998.17	gamma-glutamyltransferase 5	-1.27147	0.00464	0.0154522	5.10118	5.57479	4.47338	4.23443
P2RX2	ENSG00000187848.12	purinergic receptor P2X 2	-1.27147	0.000508633	0.00228458	5.98928	6.38188	5.16151	5.22346
RABGGTA	ENSG00000100949.14	Rab geranylgeranyltransferase alpha subunit	-1.27181	3.73861e-07	4.0175e-06	8.34882	8.69834	7.60024	6.87325
FAM86B3P	ENSG00000173295.7	family with sequence similarity 86 member B3, pseudogene	-1.27206	0.00295738	0.0105326	6.03595	5.83782	4.57025	5.12227
NPHP4	ENSG00000131697.17	nephrocystin 4	-1.27297	1.20772e-05	8.63072e-05	7.16321	7.10975	6.23549	5.76217
FAM136BP	ENSG00000232654.1	family with sequence similarity 136 member B, pseudogene	-1.2744	0.00368932	0.0127274	5.43602	5.3094	4.47338	4.3687
CTB-47B8.1	ENSG00000244331.1		-1.27442	1.33158e-09	2.55267e-08	9.39951	9.70898	8.56549	7.91844
MRPS16P1	ENSG00000229182.3	mitochondrial ribosomal protein S16 pseudogene 1	-1.27556	9.24285e-05	0.000518835	6.57767	6.78159	5.74616	5.48339
RP11-372E1.1	ENSG00000240950.1		-1.27586	1.42143e-11	3.98619e-10	11.835	12.0254	10.9179	10.2153
ASB13	ENSG00000196372.12	ankyrin repeat and SOCS box containing 13	-1.27599	1.71443e-15	8.79317e-14	9.56006	9.66166	8.42954	8.28237
CAMSAP3	ENSG00000076826.9	calmodulin regulated spectrin associated protein family member 3	-1.27648	1.59472e-05	0.0001106	7.5141	8.22039	6.97218	6.27538
MRPS12	ENSG00000128626.11	mitochondrial ribosomal protein S12	-1.27719	5.67119e-09	9.5733e-08	8.2943	8.78659	7.44456	7.20623
SLC38A10	ENSG00000157637.12	solute carrier family 38 member 10	-1.27726	0.000180618	0.000928566	9.40594	9.90273	8.5571	7.71802
RP11-274B21.2	ENSG00000243302.3		-1.27758	0.00422055	0.0142546	5.28048	5.57479	4.57025	4.23443
F12	ENSG00000131187.9	coagulation factor XII	-1.27767	0.00218196	0.0080908	5.39897	6.17958	4.65695	4.95077
AKR1C2	ENSG00000151632.16	aldo-keto reductase family 1 member C2	-1.27816	7.30319e-08	9.40597e-07	7.96824	7.87723	6.722	6.77239
MAP1S	ENSG00000130479.10	microtubule associated protein 1S	-1.27842	0.000162911	0.000848319	6.46507	7.12687	5.97433	5.36044
RP11-234P3.4	ENSG00000237528.1		-1.27871	0.000127832	0.000684723	6.59304	6.68023	5.80702	5.27091
SPSB2	ENSG00000111671.9	splA/ryanodine receptor domain and SOCS box containing 2	-1.27883	0.000152342	0.000799989	6.32408	6.74861	5.54416	5.44376
GCDH	ENSG00000105607.12	glutaryl-CoA dehydrogenase	-1.279	1.18754e-05	8.50752e-05	7.11127	7.30279	6.23549	5.9101
MPI	ENSG00000178802.17	mannose phosphate isomerase	-1.28201	1.34871e-19	1.0907e-17	9.86724	9.82936	8.63493	8.53824
NXPH3	ENSG00000182575.7	neurexophilin 3	-1.28215	3.1506e-06	2.61977e-05	7.39782	7.74551	6.62763	6.14086
TLE2	ENSG00000065717.14	transducin like enhancer of split 2	-1.28245	1.96579e-06	1.71841e-05	7.45714	7.96983	6.73712	6.31743
CASZ1	ENSG00000130940.14	castor zinc finger 1	-1.28373	3.54237e-08	4.97907e-07	8.13275	8.47746	7.22788	6.94111
PTPRU	ENSG00000060656.19	protein tyrosine phosphatase, receptor type U	-1.28381	1.55418e-08	2.37457e-07	8.93711	9.24935	8.12315	7.42961
RP11-615I2.3	ENSG00000260860.2		-1.28511	0.000378898	0.00177046	6.39637	6.17958	5.34675	5.17399
TIPARP-AS1	ENSG00000243926.1	TIPARP antisense RNA 1	-1.28517	0.00110224	0.00447774	5.96533	6.27667	5.16151	5.06805
TNS2	ENSG00000111077.17	tensin 2	-1.28646	4.86086e-06	3.84687e-05	7.32686	7.78363	6.62763	6.09289
RPS17P5	ENSG00000060303.5	ribosomal protein S17 pseudogene 5	-1.28928	0.000853355	0.00357956	6.49818	5.94183	5.16151	5.22346
CAPN1	ENSG00000014216.15	calpain 1	-1.28949	1.20747e-10	2.84861e-09	11.4055	11.6831	10.5369	9.78017
UBXN11	ENSG00000158062.20	UBX domain protein 11	-1.28965	0.000542973	0.00241635	6.10304	6.26096	5.11014	5.22346
LRIG1	ENSG00000144749.13	leucine rich repeats and immunoglobulin like domains 1	-1.28979	6.40705e-21	6.40226e-19	10.1678	10.2252	8.99008	8.84584
HAGHL	ENSG00000103253.17	hydroxyacylglutathione hydrolase like	-1.29005	0.000435481	0.00200204	6.22802	7.15218	5.89331	5.17399
ENKD1	ENSG00000124074.11	enkurin domain containing 1	-1.29028	0.000702782	0.00302083	6.03595	6.68023	5.54416	4.95077
SCYL1	ENSG00000142186.16	SCY1 like pseudokinase 1	-1.29049	0.000127691	0.0006846	9.76082	10.1177	8.83562	7.93835
RPL37	ENSG00000145592.13	ribosomal protein L37	-1.29149	2.2826e-12	7.2955e-11	11.0561	11.5568	10.2038	9.758
ABCB4	ENSG00000005471.15	ATP binding cassette subfamily B member 4	-1.292	0.0035586	0.0123401	5.19433	5.05215	4.05373	4.05751
RP11-15E18.1	ENSG00000259349.1		-1.29206	0.000186399	0.000955176	6.59304	6.71484	5.74616	5.36044
RPL27AP5	ENSG00000182383.8	ribosomal protein L27a pseudogene 5	-1.29241	2.63409e-05	0.000172826	7.0683	6.8244	5.86517	5.82336
RP11-384K6.6	ENSG00000260404.3		-1.29248	0.000518888	0.00232464	6.28646	6.26096	5.38886	5.06805
MEGF6	ENSG00000162591.15	multiple EGF like domains 6	-1.29276	0.00177758	0.0067769	5.47198	6.27667	4.80868	4.95077
HR	ENSG00000168453.14	HR, lysine demethylase and nuclear receptor corepressor	-1.29287	2.76409e-08	3.99163e-07	8.25201	8.507	7.39813	6.83091
HYAL2	ENSG00000068001.13	hyaluronoglucosaminidase 2	-1.29309	1.2759e-07	1.5427e-06	7.58414	7.7565	6.69124	6.27538
SC22CB-1E7.1	ENSG00000232346.1		-1.29392	4.8425e-16	2.67291e-14	13.4545	13.0444	12.0991	11.7427
MFSD3	ENSG00000167700.8	major facilitator superfamily domain containing 3	-1.2947	9.44107e-05	0.000527819	7.03519	7.93157	6.6438	5.79312
MED15	ENSG00000099917.17	mediator complex subunit 15	-1.29489	3.64319e-10	7.80101e-09	8.5209	8.82096	7.57545	7.27071
DHRS2	ENSG00000100867.14	dehydrogenase/reductase 2	-1.29503	5.10045e-26	7.26898e-24	10.8148	10.9447	9.619	9.55862
IQCD	ENSG00000166578.9	IQ motif containing D	-1.29513	0.000452206	0.0020669	6.3054	6.51951	5.50712	5.17399
ZNHIT2	ENSG00000174276.6	zinc finger HIT-type containing 2	-1.29538	0.0034146	0.0119216	5.19433	5.6268	4.57025	4.23443
TMEM175	ENSG00000127419.16	transmembrane protein 175	-1.29587	8.62059e-05	0.00048807	6.56213	6.80316	5.77694	5.40281
CT62	ENSG00000225362.8	cancer/testis antigen 62	-1.29618	0.0037951	0.0130149	5.14872	5.34191	4.05373	4.3687
ORAI1	ENSG00000276045.1	ORAI calcium release-activated calcium modulator 1	-1.29629	5.37945e-06	4.2056e-05	7.70078	8.08758	7.02223	6.16422
HK2P1	ENSG00000228612.2	hexokinase 2 pseudogene 1	-1.29706	1.11787e-07	1.3736e-06	7.90287	7.78899	6.82463	6.45527
AQP3	ENSG00000165272.14	aquaporin 3 (Gill blood group)	-1.29714	9.6126e-05	0.000535687	6.96657	6.8244	6.02573	5.44376
SHMT2	ENSG00000182199.10	serine hydroxymethyltransferase 2	-1.29733	5.39047e-16	2.91975e-14	11.7006	11.8571	10.6751	10.1948
RFX1	ENSG00000132005.8	regulatory factor X1	-1.29775	7.71603e-05	0.000442955	6.53052	6.9837	5.77694	5.55904
ADCK3	ENSG00000163050.16	coenzyme Q8A	-1.2978	6.1635e-07	6.22824e-06	7.5061	7.64256	6.56098	6.23199
PLXNB2	ENSG00000196576.14	plexin B2	-1.29819	0.000116044	0.000629926	10.4322	10.8861	9.51674	8.64689
GTF2IRD1	ENSG00000006704.10	GTF2I repeat domain containing 1	-1.29829	7.01225e-08	9.07833e-07	8.21334	8.53594	7.37912	6.83091
TMEM132A	ENSG00000006118.14	transmembrane protein 132A	-1.29887	4.8401e-09	8.28296e-08	9.81823	10.3891	9.08651	8.41598
FAM171A2	ENSG00000161682.14	family with sequence similarity 171 member A2	-1.29925	0.00021879	0.00109977	6.12469	6.80316	5.54416	5.27091
LRRC24	ENSG00000254402.6	leucine rich repeat containing 24	-1.29987	0.00370117	0.0127582	4.9995	5.34191	4.05373	4.23443
FIS1	ENSG00000214253.8	fission, mitochondrial 1	-1.30163	4.58565e-13	1.65417e-11	9.91614	10.047	8.91983	8.38252
TMEM40	ENSG00000088726.15	transmembrane protein 40	-1.30195	0.00192555	0.00726709	5.7843	5.98126	4.99966	4.7453
UQCC3	ENSG00000204922.4	ubiquinol-cytochrome c reductase complex assembly factor 3	-1.30287	1.7924e-06	1.58437e-05	7.32686	7.94603	6.41729	6.51039
PYROXD2	ENSG00000119943.10	pyridine nucleotide-disulphide oxidoreductase domain 2	-1.30366	2.62797e-09	4.74481e-08	8.45617	8.55177	7.49836	6.9543
ITPR3	ENSG00000096433.10	inositol 1,4,5-trisphosphate receptor type 3	-1.3037	2.63947e-13	9.93343e-12	11.4114	11.4935	10.3959	9.75986
NUCB1	ENSG00000104805.15	nucleobindin 1	-1.30382	3.36171e-15	1.64648e-13	10.6574	10.9236	9.67433	9.24452
TSPAN4	ENSG00000214063.10	tetraspanin 4	-1.30407	7.4535e-07	7.38849e-06	7.74218	8.10487	7.00988	6.29657
CAPN10	ENSG00000142330.19	calpain 10	-1.30421	0.0008548	0.00358322	5.91608	6.80316	5.50712	5.01101
DGAT1	ENSG00000185000.9	diacylglycerol O-acyltransferase 1	-1.30463	6.41012e-06	4.91414e-05	7.12181	7.74551	6.39823	6.14086
ADAMTS13	ENSG00000160323.18	ADAM metallopeptidase with thrombospondin type 1 motif 13	-1.30484	0.00361475	0.0125049	5.43602	5.05215	4.22914	4.23443
TMEM129	ENSG00000168936.10	transmembrane protein 129	-1.30498	1.90656e-07	2.21143e-06	8.26624	8.57674	7.48953	6.71134
RPL10AP2	ENSG00000188873.4	ribosomal protein L10a pseudogene 2	-1.30592	1.92198e-13	7.45924e-12	9.83581	10.0016	8.83214	8.35813
BRINP2	ENSG00000198797.6	BMP/retinoic acid inducible neural specific 2	-1.30677	6.89403e-08	8.94526e-07	7.70078	7.82598	6.62763	6.52828
ACBD4	ENSG00000181513.14	acyl-CoA binding domain containing 4	-1.30702	0.000749774	0.00319905	6.28646	6.49306	5.50712	5.01101
PMM1	ENSG00000100417.11	phosphomannomutase 1	-1.30731	1.99667e-09	3.69713e-08	8.33087	8.66089	7.4354	7.04334
PHLDA3	ENSG00000174307.6	pleckstrin homology like domain family A member 3	-1.30825	2.16555e-06	1.86991e-05	7.03519	7.26467	6.12298	5.9101
NOSIP	ENSG00000142546.13	nitric oxide synthase interacting protein	-1.30841	6.53064e-08	8.53105e-07	8.28034	8.62841	7.48065	6.83091
PKN3	ENSG00000160447.6	protein kinase N3	-1.31003	0.00257437	0.0093563	5.43602	5.70103	4.7359	4.3687
ITPA	ENSG00000125877.12	inosine triphosphatase	-1.31054	5.44222e-10	1.11981e-08	8.21823	8.13463	7.08241	6.8165
GIGYF1	ENSG00000146830.9	GRB10 interacting GYF protein 1	-1.31065	5.5065e-12	1.66507e-10	8.79066	8.95552	7.74064	7.46672
SGTA	ENSG00000104969.9	small glutamine rich tetratricopeptide repeat containing alpha	-1.31084	1.0332e-10	2.46762e-09	8.97224	9.43481	8.08858	7.74088
PDGFB	ENSG00000100311.16	platelet derived growth factor subunit B	-1.31231	7.99024e-15	3.74465e-13	9.24057	9.52251	8.11744	8.09428
DHX37	ENSG00000150990.7	DEAH-box helicase 37	-1.31286	2.21043e-09	4.04556e-08	8.4603	8.81572	7.57545	7.15018
ACOT7	ENSG00000097021.19	acyl-CoA thioesterase 7	-1.31305	8.7521e-09	1.41293e-07	8.38405	8.86215	7.51585	7.1952
FBXL15	ENSG00000107872.12	F-box and leucine rich repeat protein 15	-1.31426	0.00151157	0.00587958	5.43602	6.09303	4.80868	4.7453
RPS28	ENSG00000233927.4	ribosomal protein S28	-1.31446	4.32083e-06	3.47807e-05	7.14266	7.51876	6.33944	5.96492
QPCTL	ENSG00000011478.11	glutaminyl-peptide cyclotransferase like	-1.31596	2.18646e-07	2.49613e-06	7.49805	7.73998	6.57795	6.27538
FAM129B	ENSG00000136830.11	family with sequence similarity 129 member B	-1.31684	0.000130829	0.000698197	10.6238	10.975	9.639	8.6748
FRS3	ENSG00000137218.10	fibroblast growth factor receptor substrate 3	-1.31749	0.00253622	0.00923745	5.19433	5.83782	4.57025	4.4807
CEP131	ENSG00000141577.13	centrosomal protein 131	-1.31752	0.000307848	0.00147697	6.60824	7.11834	6.0507	5.12227
LRP5L	ENSG00000100068.11	LDL receptor related protein 5 like	-1.31788	0.00196215	0.00738598	5.75628	5.74824	4.47338	4.88686
FBXL14	ENSG00000171823.6	F-box and leucine rich repeat protein 14	-1.31834	0.000128083	0.000685647	6.66745	7.16881	6.09932	5.27091
PUSL1	ENSG00000169972.11	pseudouridylate synthase-like 1	-1.31914	0.000123763	0.000666211	6.39637	6.72619	5.64915	5.27091
MMP15	ENSG00000102996.4	matrix metallopeptidase 15	-1.31991	1.44442e-09	2.75072e-08	8.80046	9.06321	7.9087	7.30188
PKN1	ENSG00000123143.12	protein kinase N1	-1.32007	1.58679e-08	2.42014e-07	9.45228	9.61274	8.56549	7.6632
THOP1	ENSG00000172009.14	thimet oligopeptidase 1	-1.32009	5.05259e-09	8.60424e-08	8.48485	8.46414	7.48065	6.85927
ABCA2	ENSG00000107331.16	ATP binding cassette subfamily A member 2	-1.32049	0.000104604	0.000576465	10.3333	10.6353	9.32504	8.38735
CPM	ENSG00000135678.11	carboxypeptidase M	-1.32054	4.20147e-05	0.000259405	7.10065	6.8244	5.89331	5.76217
AC097724.3	ENSG00000226833.5		-1.3213	0.0031579	0.0111395	5.47198	5.27598	4.47338	4.23443
CLDN3	ENSG00000165215.6	claudin 3	-1.32136	0.0026459	0.00957626	6.32408	7.73998	5.61511	5.27091
RP1-102E24.9	ENSG00000224906.3	signal recognition particle 14 pseudogene 1	-1.32224	7.42492e-09	1.22135e-07	8.49696	8.86975	7.66435	7.07986
CTC-786C10.1	ENSG00000262601.1		-1.32256	0.00310269	0.0109759	5.05153	5.27598	3.62496	4.23443
FAM86C2P	ENSG00000160172.10	family with sequence similarity 86 member C2, pseudogene	-1.32276	0.000157004	0.000821493	6.39637	6.72619	5.61511	5.31651
B4GALT7	ENSG00000027847.13	beta-1,4-galactosyltransferase 7	-1.32424	8.30575e-06	6.18732e-05	7.83437	8.04343	7.05864	6.06825
DFNB31	ENSG00000095397.13	whirlin	-1.32681	2.09246e-05	0.000140959	6.77884	7.10975	5.94787	5.66463
PGLS	ENSG00000130313.6	6-phosphogluconolactonase	-1.32844	5.11218e-09	8.6972e-08	8.08534	8.3956	7.17368	6.78725
XG	ENSG00000124343.12	Xg blood group	-1.32881	0.00158886	0.00613357	5.83861	5.67676	4.7359	4.7453
GOLGA2P5	ENSG00000238105.7	golgin A2 pseudogene 5	-1.32903	9.56379e-06	7.03111e-05	6.9548	7.16052	5.86517	5.96492
MKNK2	ENSG00000099875.14	MAP kinase interacting serine/threonine kinase 2	-1.32973	4.16323e-12	1.2903e-10	9.17175	9.42453	8.2007	7.74842
RPS19P1	ENSG00000214612.3	ribosomal protein S19 pseudogene 1	-1.33033	4.73386e-05	0.000286686	11.7054	12.0481	10.6886	9.82708
NUDT8	ENSG00000167799.9	nudix hydrolase 8	-1.33159	0.000980998	0.00404377	5.50692	6.35263	4.99966	4.81864
PHLDB3	ENSG00000176531.10	pleckstrin homology like domain family B member 3	-1.33192	0.000246535	0.00121985	6.08105	6.55828	5.30311	5.22346
GPRC5C	ENSG00000170412.16	G protein-coupled receptor class C group 5 member C	-1.33269	5.32828e-09	9.02121e-08	8.75075	8.94836	7.85484	7.12712
IL24	ENSG00000162892.15	interleukin 24	-1.3336	0.00268977	0.00970773	5.3213	5.20613	4.36229	4.05751
SLC19A1	ENSG00000173638.18	solute carrier family 19 member 1	-1.33432	6.48501e-10	1.31877e-08	8.19361	8.47414	7.22788	6.91436
NOB1	ENSG00000141101.12	NIN1/PSMD8 binding protein 1 homolog	-1.33434	3.7103e-13	1.36099e-11	8.93711	9.11311	7.87528	7.58107
UBXN6	ENSG00000167671.11	UBX domain protein 6	-1.33469	7.53415e-08	9.68191e-07	8.70623	9.14684	7.94137	7.15018
KRT19	ENSG00000171345.13	keratin 19	-1.33549	6.48339e-06	4.96369e-05	13.3822	13.594	12.3177	11.505
NAT9	ENSG00000109065.11	N-acetyltransferase 9 (putative)	-1.33566	1.76364e-08	2.66879e-07	7.80212	7.9651	6.75209	6.5634
ADORA1	ENSG00000163485.15	adenosine A1 receptor	-1.33644	0.000246062	0.00121853	6.3054	6.9162	5.6823	5.27091
CC2D1A	ENSG00000132024.17	coiled-coil and C2 domain containing 1A	-1.3368	6.36294e-08	8.33704e-07	7.89065	8.30507	7.05864	6.59766
MAP2K2	ENSG00000126934.13	mitogen-activated protein kinase kinase 2	-1.33701	6.33875e-07	6.3891e-06	8.40135	8.99541	7.73319	6.90079
ZNF276	ENSG00000158805.11	zinc finger protein 276	-1.33719	5.45525e-06	4.25147e-05	7.14266	7.56957	6.37891	5.9101
HSPB1P2	ENSG00000230216.1	heat shock protein family B (small) member 1 pseudogene 2	-1.33757	0.00263785	0.00955186	9.17426	10.5227	8.11744	6.78725
PLEC	ENSG00000178209.14	plectin	-1.33915	0.000319655	0.00152812	10.215	10.8256	9.27221	8.29271
PLCD1	ENSG00000187091.13	phospholipase C delta 1	-1.33955	3.27305e-05	0.000208992	6.63816	7.02087	5.80702	5.59522
SPHK2	ENSG00000063176.15	sphingosine kinase 2	-1.34003	0.00029324	0.00141357	5.96533	6.46609	5.25779	5.06805
PFKP	ENSG00000067057.16	phosphofructokinase, platelet	-1.34068	2.07315e-17	1.32036e-15	11.6158	11.8314	10.5696	10.1128
RP11-313M3.1	ENSG00000240975.1		-1.34089	0.000298385	0.00143474	6.10304	6.21271	5.0563	5.17399
RPL35P1	ENSG00000237991.3	ribosomal protein L35 pseudogene 1	-1.34128	1.96929e-08	2.9325e-07	7.78242	7.76197	6.67561	6.41727
TP63	ENSG00000073282.12	tumor protein p63	-1.34147	0.00152896	0.00593524	5.96533	5.88041	4.99966	4.7453
MT2A	ENSG00000125148.6	metallothionein 2A	-1.34158	1.66882e-10	3.84316e-09	8.83586	9.20001	7.94781	7.42018
SNHG7	ENSG00000233016.6	small nucleolar RNA host gene 7	-1.34184	3.9335e-11	1.02536e-09	8.82949	9.23375	7.88874	7.55548
UBXN1	ENSG00000162191.13	UBX domain protein 1	-1.34198	2.53439e-11	6.85309e-10	9.64048	9.97254	8.72385	8.1408
CALML3-AS1	ENSG00000205488.8	CALML3 antisense RNA 1	-1.34207	0.00280046	0.0100416	5.3213	5.46385	4.47338	4.23443
PRICKLE3	ENSG00000012211.12	prickle planar cell polarity protein 3	-1.34221	4.15801e-05	0.000257095	6.98981	7.0391	6.12298	5.44376
RP4-655L22.4	ENSG00000181511.5		-1.34231	0.00263807	0.00955186	5.05153	5.60106	4.22914	4.3687
ATG2A	ENSG00000110046.12	autophagy related 2A	-1.3429	1.59706e-08	2.42941e-07	8.20844	8.47746	7.33047	6.72686
APRT	ENSG00000198931.10	adenine phosphoribosyltransferase	-1.34336	1.87493e-05	0.000127841	10.8553	11.1837	9.84077	9.01751
B9D2	ENSG00000123810.7	B9 domain containing 2	-1.34343	0.00076028	0.00323365	5.94093	6.00055	5.16151	4.57835
TBC1D10A	ENSG00000099992.15	TBC1 domain family member 10A	-1.34498	1.33475e-05	9.42617e-05	6.7381	7.20149	5.86517	5.79312
BCAR1	ENSG00000050820.16	BCAR1, Cas family scaffolding protein	-1.3453	2.79972e-06	2.36305e-05	7.94481	8.74038	7.37912	6.59766
CRIP2	ENSG00000182809.10	cysteine rich protein 2	-1.3459	0.000369327	0.00173226	8.20844	9.13638	7.41688	6.77239
CDK5RAP3	ENSG00000108465.14	CDK5 regulatory subunit associated protein 3	-1.347	1.86594e-15	9.51409e-14	9.70626	9.69623	8.54441	8.16913
RP1-40G4P.1	ENSG00000231369.1		-1.34706	3.67054e-07	3.95658e-06	7.44882	8.0071	6.6438	6.35824
CEBPB	ENSG00000172216.5	CCAAT/enhancer binding protein beta	-1.34755	1.01979e-11	2.92592e-10	9.05101	9.47186	8.06507	7.82173
LMNA	ENSG00000160789.19	lamin A/C	-1.34858	1.32712e-11	3.74589e-10	10.4312	10.9453	9.56982	9.02372
RP11-475C16.1	ENSG00000218426.5		-1.34869	6.20386e-34	1.60995e-31	11.7085	11.8398	10.4342	10.4092
MRI1	ENSG00000037757.13	methylthioribose-1-phosphate isomerase 1	-1.34882	6.09152e-06	4.69582e-05	7.08994	7.41137	6.27802	5.79312
TMEM8B	ENSG00000137103.16	transmembrane protein 8B	-1.34956	2.04353e-05	0.00013793	7.13227	7.41833	6.35932	5.66463
KCNK5	ENSG00000164626.8	potassium two pore domain channel subfamily K member 5	-1.34984	2.73528e-06	2.3154e-05	7.38914	7.51228	6.47293	5.93779
RP11-417L19.6	ENSG00000273568.1		-1.35003	0.00259918	0.0094307	5.43602	5.24158	4.22914	4.3687
C1orf159	ENSG00000131591.17	chromosome 1 open reading frame 159	-1.35011	0.000933977	0.00387013	5.63769	6.36733	5.0563	4.81864
ANKRD11	ENSG00000167522.14	ankyrin repeat domain 11	-1.35099	1.06912e-14	4.85346e-13	10.5742	10.9495	9.59051	9.18203
TAF1C	ENSG00000103168.16	TATA-box binding protein associated factor, RNA polymerase I subunit C	-1.35184	9.35861e-08	1.16811e-06	8.30353	8.77045	7.52452	6.84516
ARFGAP1	ENSG00000101199.12	ADP ribosylation factor GTPase activating protein 1	-1.35308	1.12731e-09	2.19737e-08	9.45848	9.89779	8.62292	7.92511
ENGASE	ENSG00000167280.16	endo-beta-N-acetylglucosaminidase	-1.35383	0.00022993	0.0011478	6.3054	6.35263	5.42956	5.01101
RAPGEF3	ENSG00000079337.15	Rap guanine nucleotide exchange factor 3	-1.35406	0.00193313	0.00729097	5.94093	5.6268	4.93985	4.3687
FAM195B	ENSG00000225663.7	MAPK regulated corepressor interacting protein 1	-1.35485	0.00224567	0.00829872	7.59171	8.38503	6.45463	5.22346
MZT2A	ENSG00000173272.13	mitotic spindle organizing protein 2A	-1.3558	3.78181e-05	0.000236782	6.60824	7.51876	5.97433	5.82336
ARRDC1	ENSG00000197070.13	arrestin domain containing 1	-1.35673	9.20039e-08	1.15084e-06	8.76751	9.28007	8.02298	7.1952
CTD-2206G10.2	ENSG00000249774.1		-1.35749	2.39589e-13	9.13538e-12	10.2535	9.7548	8.73505	8.57678
ZNF593	ENSG00000142684.7	zinc finger protein 593	-1.3578	1.40043e-05	9.85799e-05	6.9548	7.34722	6.21372	5.6304
COMMD4	ENSG00000140365.15	COMM domain containing 4	-1.35785	1.42522e-10	3.31288e-09	9.05374	9.28953	8.10597	7.48492
ZBTB48	ENSG00000204859.11	zinc finger and BTB domain containing 48	-1.35788	0.000143862	0.000760516	6.39637	6.64475	5.64915	5.06805
PHB2P1	ENSG00000232728.1	prohibitin 2 pseudogene 1	-1.36018	0.000360777	0.00169903	6.22802	6.09303	5.21066	4.95077
GAPDHP73	ENSG00000226540.2	glyceraldehyde-3-phosphate dehydrogenase pseudogene 73	-1.36072	1.64502e-08	2.49581e-07	7.81511	8.08322	6.90701	6.4364
GADD45GIP1	ENSG00000179271.2	GADD45G interacting protein 1	-1.3619	5.73061e-07	5.85418e-06	7.39782	7.6777	6.54381	6.01758
KB-1562D12.1	ENSG00000254024.1		-1.36301	0.000950594	0.00393149	5.7843	6.35263	4.93985	5.06805
CTC-507E2.2	ENSG00000267592.1		-1.36364	0.000783119	0.00331776	6.3054	6.05679	5.34675	4.57835
RPL15P3	ENSG00000212802.4	ribosomal protein L15 pseudogene 3	-1.36482	1.99679e-15	1.01219e-13	12.5648	12.7902	11.5346	10.9504
LPIN3	ENSG00000132793.11	lipin 3	-1.36626	6.87307e-08	8.92472e-07	7.79558	8.12619	6.722	6.66375
CTDP1	ENSG00000060069.16	CTD phosphatase subunit 1	-1.36645	0.000366148	0.00171828	5.98928	6.47964	5.34675	4.88686
LINC01087	ENSG00000224559.2	long intergenic non-protein coding RNA 1087	-1.36677	1.59619e-05	0.000110613	7.08994	6.9162	5.80702	5.85291
RPL35P5	ENSG00000225573.4	ribosomal protein L35 pseudogene 5	-1.36787	1.43991e-17	9.27251e-16	11.5669	11.2531	10.2038	9.81996
ADRA2C	ENSG00000184160.7	adrenoceptor alpha 2C	-1.36797	1.17971e-06	1.09978e-05	7.15298	7.41137	6.19159	5.96492
ARHGAP33	ENSG00000004777.18	Rho GTPase activating protein 33	-1.36841	0.000143858	0.000760516	6.59304	7.13536	5.97433	5.22346
TRAF2	ENSG00000127191.17	TNF receptor associated factor 2	-1.36862	1.42912e-08	2.2048e-07	8.33538	8.58292	7.44456	6.7422
CTB-167G5.6	ENSG00000268864.4		-1.36984	0.00114261	0.00462119	5.05153	5.09267	3.62496	3.62496
TRMT1	ENSG00000104907.12	tRNA methyltransferase 1	-1.37159	5.47059e-05	0.00032541	6.46507	6.8244	5.58013	5.44376
MGP	ENSG00000111341.9	matrix Gla protein	-1.37366	9.65782e-10	1.90386e-08	8.17864	8.18426	6.81042	6.98032
STAG3L5P	ENSG00000242294.6	stromal antigen 3-like 5 pseudogene	-1.37446	0.00113325	0.00458763	5.86494	5.65202	4.47338	4.88686
TMEM120A	ENSG00000189077.10	transmembrane protein 120A	-1.3745	3.14918e-09	5.62742e-08	8.22311	8.25564	7.17368	6.66375
COMTD1	ENSG00000165644.10	catechol-O-methyltransferase domain containing 1	-1.37513	0.00217075	0.00805438	5.14872	5.67676	4.22914	4.3687
TSSC4	ENSG00000184281.14	tumor suppressing subtransferable candidate 4	-1.37535	3.07726e-05	0.000197871	6.83139	7.24131	6.16911	5.31651
FAM234A	ENSG00000167930.15	family with sequence similarity 234 member A	-1.37544	0.000107572	0.000590765	9.35807	9.78187	8.354	7.42018
AC105399.2	ENSG00000237077.1		-1.37608	1.09566e-13	4.46141e-12	10.082	10.1028	8.97441	8.37281
LINC01569	ENSG00000262468.5	long intergenic non-protein coding RNA 1569	-1.37609	7.48267e-06	5.63696e-05	6.94293	7.03002	5.92087	5.69797
RTN4RL1	ENSG00000185924.6	reticulon 4 receptor like 1	-1.37616	1.07389e-11	3.06094e-10	9.01497	9.35951	8.05913	7.58107
JMJD8	ENSG00000161999.11	jumonji domain containing 8	-1.37738	0.00129988	0.00516833	5.63769	5.67676	4.65695	4.57835
ST3GAL4	ENSG00000110080.18	ST3 beta-galactoside alpha-2,3-sialyltransferase 4	-1.37771	4.90846e-10	1.0172e-08	8.28034	8.41996	7.23848	6.83091
JAK2	ENSG00000096968.12	Janus kinase 2	-1.37843	4.07674e-12	1.26575e-10	9.04002	8.86975	7.46272	7.76339
RNF126	ENSG00000070423.17	ring finger protein 126	-1.37906	6.13113e-05	0.000359656	6.56213	7.20149	5.97433	5.31651
SLC52A2	ENSG00000185803.8	solute carrier family 52 member 2	-1.37995	4.34354e-08	5.95592e-07	8.53663	8.98145	7.74805	6.9278
C9orf16	ENSG00000171159.4	chromosome 9 open reading frame 16	-1.38046	0.000783361	0.00331798	7.62162	8.75413	6.82463	6.20978
AGPAT2	ENSG00000169692.12	1-acylglycerol-3-phosphate O-acyltransferase 2	-1.38079	1.0066e-07	1.24745e-06	8.27566	8.92911	7.56708	6.87325
RP5-1056L3.3	ENSG00000226396.1		-1.38209	5.41264e-05	0.000322957	11.2775	11.9723	10.3224	9.59034
B3GAT3	ENSG00000149541.9	beta-1,3-glucuronyltransferase 3	-1.38295	1.6097e-07	1.90653e-06	7.84073	8.27485	7.04661	6.3782
USP35	ENSG00000118369.12	ubiquitin specific peptidase 35	-1.38312	3.00719e-06	2.52224e-05	7.17338	7.42525	6.31927	5.76217
AGR3	ENSG00000173467.8	anterior gradient 3, protein disulphide isomerase family member	-1.38352	3.64377e-25	4.69291e-23	11.0019	11.067	9.50589	9.7765
PKD1L2	ENSG00000166473.16	polycystin 1 like 2 (gene/pseudogene)	-1.38394	0.00182077	0.00692424	5.43602	5.6268	4.36229	4.57835
ADAMTS19-AS1	ENSG00000249421.1	ADAMTS19 antisense RNA 1	-1.38616	0.000277648	0.00135072	6.12469	6.36733	5.16151	5.12227
NME2P1	ENSG00000123009.4	NME/NM23 nucleoside diphosphate kinase 2 pseudogene 1	-1.38642	5.19529e-16	2.84058e-14	11.8575	12.1015	10.802	10.266
WDR90	ENSG00000161996.17	WD repeat domain 90	-1.3866	0.001907	0.00720963	5.47198	5.85928	4.80868	3.62496
MVB12A	ENSG00000141971.12	multivesicular body subunit 12A	-1.38697	2.73686e-07	3.06425e-06	7.48183	8.00249	6.6438	6.29657
NUMA1	ENSG00000137497.17	nuclear mitotic apparatus protein 1	-1.38747	1.42222e-15	7.38153e-14	11.937	12.2289	10.9072	10.3622
PAK4	ENSG00000130669.17	p21 (RAC1) activated kinase 4	-1.38805	0.000220351	0.0011057	9.44813	10.0801	8.47926	7.52064
SLC12A9	ENSG00000146828.17	solute carrier family 12 member 9	-1.3883	0.000881241	0.0036779	7.997	8.41304	6.92029	5.76217
ERCC2	ENSG00000104884.14	ERCC excision repair 2, TFIIH core complex helicase subunit	-1.38884	1.26452e-12	4.21192e-11	8.8766	8.99077	7.75542	7.40114
TMC6	ENSG00000141524.15	transmembrane channel like 6	-1.3891	5.38116e-05	0.000321299	6.88206	7.47943	6.21372	5.52179
ZNF524	ENSG00000171443.6	zinc finger protein 524	-1.38976	0.000362244	0.00170456	6.03595	6.7034	5.42956	4.95077
CCDC74B	ENSG00000152076.18	coiled-coil domain containing 74B	-1.39027	1.12928e-05	8.14043e-05	6.80536	6.86594	5.74616	5.59522
ALDOA	ENSG00000149925.16	aldolase, fructose-bisphosphate A	-1.39126	9.00879e-06	6.65403e-05	13.8355	14.1864	12.7579	11.9192
MED25	ENSG00000104973.14	mediator complex subunit 25	-1.39179	2.56293e-08	3.71967e-07	7.85338	8.48408	6.98486	6.75738
VEGFA	ENSG00000112715.20	vascular endothelial growth factor A	-1.3918	2.34529e-17	1.47745e-15	9.64955	9.91256	8.47035	8.3532
TRIB3	ENSG00000101255.10	tribbles pseudokinase 3	-1.3928	4.88441e-18	3.3174e-16	10.4869	10.9114	9.32257	9.2993
FUK	ENSG00000157353.16	fucokinase	-1.39281	1.83163e-08	2.7487e-07	7.69376	7.91695	6.6598	6.39787
TRAP1	ENSG00000126602.10	TNF receptor associated protein 1	-1.3936	4.63421e-25	5.88138e-23	11.261	11.3229	10.0345	9.72789
GAS2L1	ENSG00000185340.15	growth arrest specific 2 like 1	-1.39385	1.92863e-07	2.23405e-06	7.47365	7.96983	6.6598	6.20978
PLEKHG3	ENSG00000126822.16	pleckstrin homology and RhoGEF domain containing G3	-1.39454	4.89303e-11	1.24197e-09	8.98089	9.31571	8.02298	7.48492
RP1-292B18.1	ENSG00000219747.1		-1.39515	4.01087e-05	0.00024915	9.36909	10.2093	8.47481	7.94492
C17orf82	ENSG00000187013.4	chromosome 17 open reading frame 82	-1.39566	0.0017757	0.0067721	5.14872	5.74824	4.47338	4.23443
FAH	ENSG00000103876.11	fumarylacetoacetate hydrolase	-1.39726	3.30073e-13	1.22452e-11	9.3669	9.2933	8.17348	7.69478
LINC00160	ENSG00000230978.1	long intergenic non-protein coding RNA 160	-1.3975	0.0015016	0.00584604	5.05153	5.27598	4.05373	4.05751
PFAS	ENSG00000178921.13	phosphoribosylformylglycinamidine synthase	-1.39786	2.20813e-09	4.04556e-08	8.4603	8.48077	7.36952	6.83091
DMPK	ENSG00000104936.17	DM1 protein kinase	-1.39804	3.11186e-06	2.59128e-05	7.38041	7.84155	6.6438	5.88181
FGD3	ENSG00000127084.17	FYVE, RhoGEF and PH domain containing 3	-1.3989	0.00177473	0.00676988	5.05153	5.3094	4.05373	4.05751
KNDC1	ENSG00000171798.17	kinase non-catalytic C-lobe domain containing 1	-1.39994	1.8875e-05	0.000128496	6.96657	7.64256	6.31927	5.69797
CST9	ENSG00000173335.4	cystatin 9	-1.40018	0.00167551	0.00642807	5.14872	5.27598	4.05373	4.05751
RP11-613C6.4	ENSG00000235183.3	signal recognition particle 14 pseudogene 3	-1.40158	6.97509e-08	9.03695e-07	7.53783	7.82076	6.6438	6.11709
HMGN2P4	ENSG00000249014.2	high mobility group nucleosomal binding domain 2 pseudogene 4	-1.40187	3.12012e-05	0.000200183	6.65288	7.63065	6.12298	5.66463
MFSD10	ENSG00000109736.14	major facilitator superfamily domain containing 10	-1.40253	0.000283087	0.00137104	8.26151	9.12162	7.38866	6.61447
NR1H2	ENSG00000131408.13	nuclear receptor subfamily 1 group H member 2	-1.40271	2.53313e-06	2.16005e-05	7.92699	8.61943	7.29032	6.35824
AGAP2-AS1	ENSG00000255737.2	AGAP2 antisense RNA 1	-1.40392	5.27875e-06	4.14177e-05	6.89444	7.49923	6.19159	5.69797
SGCG	ENSG00000102683.7	sarcoglycan gamma	-1.40406	2.84245e-16	1.60983e-14	9.1667	9.25129	7.74805	7.94492
FAM102A	ENSG00000167106.11	family with sequence similarity 102 member A	-1.4041	3.07791e-17	1.93197e-15	11.0465	11.3625	9.9806	9.55434
CSAD	ENSG00000139631.18	cysteine sulfinic acid decarboxylase	-1.40445	5.09132e-07	5.24735e-06	7.15298	7.32518	6.0507	5.99151
UBE2M	ENSG00000130725.7	ubiquitin conjugating enzyme E2 M	-1.40537	1.1346e-09	2.20662e-08	8.27096	8.71249	7.35986	6.91436
RP11-147L13.13	ENSG00000277476.1		-1.40613	5.66241e-05	0.000335214	6.3607	6.71484	5.38886	5.40281
RP11-778D9.4	ENSG00000228205.1		-1.40666	6.76924e-22	7.35604e-20	12.8797	12.8807	11.6401	11.2127
PLD3	ENSG00000105223.19	phospholipase D family member 3	-1.4072	6.0922e-11	1.51538e-09	9.70799	10.1607	8.8005	8.15786
DNPH1	ENSG00000112667.12	2'-deoxynucleoside 5'-phosphate N-hydrolase 1	-1.40772	3.91263e-07	4.17355e-06	7.82798	8.46748	7.10578	6.4364
GPAA1	ENSG00000197858.10	glycosylphosphatidylinositol anchor attachment 1	-1.4078	0.000136834	0.00072734	9.3952	10.0028	8.39698	7.47585
MALRD1	ENSG00000204740.9	MAM and LDL receptor class A domain containing 1	-1.40837	9.95986e-31	2.13793e-28	11.2221	11.1791	9.7107	9.86734
INF2	ENSG00000203485.12	inverted formin, FH2 and WH2 domain containing	-1.40839	3.67553e-08	5.14545e-07	8.53271	9.151	7.77005	7.05562
SUV420H2	ENSG00000133247.13	lysine methyltransferase 5C	-1.40869	1.36401e-06	1.24756e-05	7.36278	7.69496	6.54381	5.85291
RP5-854E16.2	ENSG00000224628.2		-1.40981	9.2035e-15	4.25588e-13	9.28547	9.35771	8.12883	7.72568
ACTG1P19	ENSG00000237999.2	actin gamma 1 pseudogene 19	-1.41006	0.00165454	0.00636168	4.76065	5.65202	4.22914	3.62496
RPS19P3	ENSG00000240463.1	ribosomal protein S19 pseudogene 3	-1.41035	2.05141e-11	5.59056e-10	10.4808	10.8817	9.53821	8.84934
CD320	ENSG00000167775.10	CD320 molecule	-1.41063	4.71023e-07	4.90694e-06	7.03519	7.47943	6.12298	5.93779
GPSM1	ENSG00000160360.11	G protein signaling modulator 1	-1.41071	5.30695e-06	4.16014e-05	6.63816	7.06601	5.83642	5.48339
AP1B1	ENSG00000100280.16	adaptor related protein complex 1 beta 1 subunit	-1.41132	2.28566e-16	1.32029e-14	11.6707	11.9363	10.6046	10.0639
SPPL2B	ENSG00000005206.16	signal peptide peptidase like 2B	-1.41135	7.70614e-06	5.78776e-05	6.77884	7.24131	6.00027	5.55904
JMJD4	ENSG00000081692.12	jumonji domain containing 4	-1.41182	4.11033e-07	4.36302e-06	7.43202	7.6777	6.54381	5.93779
MATK	ENSG00000007264.13	megakaryocyte-associated tyrosine kinase	-1.41221	2.16613e-05	0.000145247	6.43114	6.8244	5.50712	5.44376
HSPB1	ENSG00000106211.8	heat shock protein family B (small) member 1	-1.41258	0.00105938	0.00432176	11.6314	12.6191	10.4592	9.0483
PIGQ	ENSG00000007541.15	phosphatidylinositol glycan anchor biosynthesis class Q	-1.4128	4.74914e-08	6.41595e-07	8.24244	8.83396	7.47172	6.78725
LYPLA2	ENSG00000011009.10	lysophospholipase II	-1.41329	5.44188e-08	7.24487e-07	8.11712	8.51348	7.26981	6.54595
CPSF3L	ENSG00000127054.18	integrator complex subunit 11	-1.41531	9.09512e-12	2.64002e-10	8.62393	9.00003	7.60842	7.28118
C1QTNF6	ENSG00000133466.13	C1q and TNF related 6	-1.41657	1.49462e-05	0.000104407	6.66745	6.72619	5.54416	5.52179
SYNPO2	ENSG00000172403.10	synaptopodin 2	-1.41751	8.9186e-14	3.66456e-12	8.94892	8.85707	7.41688	7.6552
RP5-947P14.2	ENSG00000230932.2		-1.4181	0.000625207	0.00272375	5.50692	6.12831	4.80868	4.66574
NOXA1	ENSG00000188747.8	NADPH oxidase activator 1	-1.41843	0.00152612	0.00592822	5.10118	5.77122	4.36229	4.23443
CPAMD8	ENSG00000160111.12	C3 and PZP like, alpha-2-macroglobulin domain containing 8	-1.41862	0.000656868	0.00284831	6.12469	5.9012	5.11014	4.57835
ADCK4	ENSG00000123815.11	coenzyme Q8B	-1.41877	1.59541e-09	3.01188e-08	7.76913	7.91695	6.7067	6.3782
LINC00661	ENSG00000205396.11	long intergenic non-protein coding RNA 661	-1.41981	0.000795047	0.00336338	4.9995	5.13177	3.62496	3.62496
ECH1	ENSG00000104823.8	enoyl-CoA hydratase 1	-1.42082	0.000249321	0.00123326	8.97224	9.30642	7.82713	6.72686
DGKZP1	ENSG00000179611.3	diacylglycerol kinase zeta pseudogene 1	-1.42117	3.02529e-10	6.62477e-09	9.59051	9.89902	8.64289	7.85003
NELFA	ENSG00000185049.12	negative elongation factor complex member A	-1.42332	3.57333e-10	7.67031e-09	8.11187	8.45406	7.12877	6.7422
RAVER1	ENSG00000161847.13	ribonucleoprotein, PTB binding 1	-1.42442	9.9582e-07	9.56592e-06	7.05735	7.68923	6.27802	5.93779
BAIAP3	ENSG00000007516.13	BAI1 associated protein 3	-1.42721	2.64476e-05	0.000173461	6.86956	7.49266	6.19159	5.48339
MAP3K11	ENSG00000173327.7	mitogen-activated protein kinase kinase kinase 11	-1.42743	3.44776e-10	7.44673e-09	8.90415	9.37382	8.01686	7.37208
CIC	ENSG00000079432.7	capicua transcriptional repressor	-1.4275	2.34258e-09	4.26944e-08	8.33987	8.84684	7.48065	6.90079
FAM3A	ENSG00000071889.16	family with sequence similarity 3 member A	-1.42787	2.38445e-07	2.70616e-06	8.48485	8.82877	7.64064	6.63109
TSC22D3	ENSG00000157514.16	TSC22 domain family member 3	-1.42884	7.5407e-27	1.16027e-24	11.2462	11.5098	9.91156	9.98018
ACTG1P9	ENSG00000229349.2	actin gamma 1 pseudogene 9	-1.42911	0.000242423	0.00120223	5.7843	6.07503	4.99966	4.66574
NARFL	ENSG00000103245.13	nuclear prelamin A recognition factor like	-1.42981	2.17105e-09	3.98376e-08	8.20351	8.52956	7.25944	6.69566
AMPD2	ENSG00000116337.15	adenosine monophosphate deaminase 2	-1.42993	4.81525e-09	8.27181e-08	8.20351	8.37794	7.20645	6.58063
NECAB3	ENSG00000125967.16	N-terminal EF-hand calcium binding protein 3	-1.43017	1.06297e-06	1.00884e-05	7.33593	7.92671	6.56098	6.04315
PLCD3	ENSG00000161714.11	phospholipase C delta 3	-1.4308	1.28169e-10	3.00739e-09	8.56376	8.83912	7.57545	7.00587
PTGES	ENSG00000148344.10	prostaglandin E synthase	-1.43168	1.96802e-10	4.44388e-09	7.94481	8.21244	6.81042	6.71134
IFRD2	ENSG00000214706.10	interferon related developmental regulator 2	-1.43197	1.0682e-14	4.85346e-13	8.76083	8.84684	7.56708	7.29157
ARAP1	ENSG00000186635.14	ArfGAP with RhoGAP domain, ankyrin repeat and PH domain 1	-1.43235	6.79222e-13	2.39546e-11	9.11264	9.35771	8.05913	7.55548
FAM83A	ENSG00000147689.16	family with sequence similarity 83 member A	-1.43439	1.29487e-05	9.16315e-05	6.75181	7.12687	5.83642	5.59522
TJP3	ENSG00000105289.14	tight junction protein 3	-1.43493	4.71284e-09	8.12919e-08	8.70623	9.31756	7.88203	7.24954
TMCO6	ENSG00000113119.12	transmembrane and coiled-coil domains 6	-1.43513	1.52118e-06	1.36969e-05	7.13227	7.22551	5.89331	5.96492
NUDT18	ENSG00000275074.1	nudix hydrolase 18	-1.4359	3.27273e-07	3.58105e-06	7.32686	7.43213	6.31927	5.85291
EFHD1	ENSG00000115468.11	EF-hand domain family member D1	-1.43598	1.93693e-09	3.60185e-08	7.87834	8.26335	6.8387	6.64751
FBXW5	ENSG00000159069.13	F-box and WD repeat domain containing 5	-1.43644	0.000102516	0.000565858	8.53663	9.16547	7.55867	6.71134
AC079922.2	ENSG00000231747.1		-1.43668	4.39026e-05	0.000269349	6.85695	7.39736	6.19159	5.27091
RP4-604A21.1	ENSG00000225616.2		-1.43693	2.36145e-07	2.68356e-06	8.12235	9.02744	7.44456	6.88708
PRSS8	ENSG00000052344.15	serine protease 8	-1.43727	6.98349e-07	6.98631e-06	7.32686	7.35449	6.33944	5.69797
HEMK1	ENSG00000114735.9	HemK methyltransferase family member 1	-1.43796	2.77789e-08	4.00491e-07	7.72851	7.76197	6.57795	6.27538
CASKIN2	ENSG00000177303.9	CASK interacting protein 2	-1.43852	4.38253e-10	9.18061e-09	8.37532	8.87227	7.45367	7.00587
H1FX	ENSG00000184897.5	H1 histone family member X	-1.43858	0.000147539	0.000778294	9.84057	10.7077	8.85286	8.03392
VPS28	ENSG00000160948.13	VPS28, ESCRT-I subunit	-1.43893	3.18409e-11	8.42646e-10	9.21637	9.51768	8.22741	7.56406
SEMA4B	ENSG00000185033.14	semaphorin 4B	-1.44055	8.75012e-13	3.01862e-11	10.1411	10.3803	9.09232	8.4207
ZNF213	ENSG00000085644.13	zinc finger protein 213	-1.44121	9.36668e-09	1.50238e-07	7.95657	8.41996	7.07057	6.54595
PPP1R37	ENSG00000104866.10	protein phosphatase 1 regulatory subunit 37	-1.44138	3.53931e-09	6.27939e-08	8.39272	8.80784	7.49836	6.83091
RP11-174O3.1	ENSG00000240882.1		-1.44297	7.01709e-10	1.41703e-08	8.38839	8.65504	7.42617	6.75738
DDX49	ENSG00000105671.11	DEAD-box helicase 49	-1.44459	4.28245e-10	9.00349e-09	8.0196	8.29381	6.99742	6.59766
SBF1P1	ENSG00000248522.1	SET binding factor 1 pseudogene 1	-1.44485	4.94461e-05	0.0002981	6.46507	6.85567	5.71462	5.06805
ZNF598	ENSG00000167962.12	zinc finger protein 598	-1.44574	0.000129416	0.000691716	8.54444	9.16752	7.5417	6.66375
HOXC-AS1	ENSG00000250451.5	HOXC cluster antisense RNA 1	-1.4459	0.000925669	0.00384055	5.47198	5.65202	4.57025	4.3687
WDR18	ENSG00000065268.10	WD repeat domain 18	-1.44607	2.95149e-06	2.47911e-05	7.24257	7.78899	6.47293	5.82336
GGA1	ENSG00000100083.18	golgi associated, gamma adaptin ear containing, ARF binding protein 1	-1.44624	4.30048e-11	1.10774e-09	8.63493	8.9022	7.62462	7.05562
FLYWCH2	ENSG00000162076.12	FLYWCH family member 2	-1.44677	8.70277e-05	0.000491934	8.79066	9.37382	7.77731	6.88708
UBE2S	ENSG00000108106.13	ubiquitin conjugating enzyme E2 S	-1.44823	3.56836e-05	0.000225275	6.24777	6.86594	5.58013	5.12227
RP11-587D21.1	ENSG00000240036.4		-1.45036	7.28031e-19	5.3865e-17	10.4458	10.3642	9.15759	8.70604
CARD14	ENSG00000141527.16	caspase recruitment domain family member 14	-1.45038	0.00058847	0.0025894	5.81174	6.01956	4.99966	4.4807
C21orf2	ENSG00000160226.15	chromosome 21 open reading frame 2	-1.45311	3.58206e-06	2.94335e-05	6.77884	7.33256	5.86517	5.76217
JOSD2	ENSG00000161677.11	Josephin domain containing 2	-1.45326	0.000322745	0.00154016	6.01282	7.11834	5.64915	4.7453
RPSAP14	ENSG00000233984.1	ribosomal protein SA pseudogene 14	-1.45343	0.000484766	0.00218869	5.98928	5.74824	4.93985	4.4807
DUS3L	ENSG00000141994.15	dihydrouridine synthase 3 like	-1.45401	9.62643e-05	0.000536286	6.28646	6.87614	5.64915	4.95077
LINC00885	ENSG00000224652.1	long intergenic non-protein coding RNA 885	-1.45428	0.000334858	0.00158946	6.18762	6.0383	5.0563	4.88686
SIRT6	ENSG00000077463.14	sirtuin 6	-1.45429	1.79295e-05	0.000122878	6.43114	7.08367	5.46895	5.6304
SEMA3F	ENSG00000001617.11	semaphorin 3F	-1.45432	4.60401e-13	1.65735e-11	10.33	10.7161	9.32751	8.69051
SCNN1A	ENSG00000111319.12	sodium channel epithelial 1 alpha subunit	-1.4545	0.000477466	0.00216158	6.01282	6.00055	4.7359	5.01101
C16orf13	ENSG00000130731.15	methyltransferase like 26	-1.45505	1.72697e-08	2.61785e-07	8.38839	8.97677	7.57545	6.85927
AIP	ENSG00000110711.9	aryl hydrocarbon receptor interacting protein	-1.45544	9.02216e-13	3.08796e-11	9.38003	9.61123	8.32462	7.70257
FAM86HP	ENSG00000253540.5	family with sequence similarity 86 member H, pseudogene	-1.45722	6.01748e-06	4.64591e-05	6.80536	6.8349	5.71462	5.48339
CYP51A1	ENSG00000001630.15	cytochrome P450 family 51 subfamily A member 1	-1.45796	0.0010101	0.00414994	5.10118	6.26096	4.7359	4.05751
RP11-793I11.1	ENSG00000254780.1		-1.45829	2.07134e-15	1.0439e-13	9.17175	9.38269	8.03513	7.64715
SDHCP2	ENSG00000214549.2	succinate dehydrogenase complex subunit C pseudogene 2	-1.45899	6.56942e-07	6.60627e-06	7.00129	7.53163	6.14624	5.82336
ARMC6	ENSG00000105676.13	armadillo repeat containing 6	-1.46047	3.00366e-07	3.31375e-06	8.01398	8.37794	7.16258	6.23199
SDF4	ENSG00000078808.16	stromal cell derived factor 4	-1.46281	6.23189e-12	1.8714e-10	9.89495	10.1545	8.86651	8.10605
LRCH4	ENSG00000077454.15	leucine rich repeats and calponin homology domain containing 4	-1.46366	5.13537e-05	0.000307574	6.3607	6.36733	5.30311	5.06805
CLEC11A	ENSG00000105472.12	C-type lectin domain containing 11A	-1.46367	0.0010434	0.00426458	4.8871	5.72485	4.22914	4.05751
SLC9A3R2	ENSG00000065054.13	SLC9A3 regulator 2	-1.46422	5.44612e-05	0.000324287	9.13606	9.89159	8.14573	7.38183
CPSF1	ENSG00000071894.14	cleavage and polyadenylation specific factor 1	-1.46426	0.000235519	0.00117234	9.30856	9.7899	8.12315	6.96737
HAUS5	ENSG00000249115.8	HAUS augmin like complex subunit 5	-1.46739	4.41546e-09	7.67717e-08	7.58414	7.8467	6.49099	6.29657
PEX14	ENSG00000142655.12	peroxisomal biogenesis factor 14	-1.46792	3.82612e-06	3.11465e-05	7.02398	7.4526	6.21372	5.55904
ADRBK1	ENSG00000173020.10	G protein-coupled receptor kinase 2	-1.46882	8.09843e-14	3.3686e-12	9.89037	10.234	8.84599	8.26673
ZBTB7B	ENSG00000160685.13	zinc finger and BTB domain containing 7B	-1.47068	6.26855e-13	2.21978e-11	9.52305	9.77919	8.46587	7.82173
TLE6	ENSG00000104953.18	transducin like enhancer of split 6	-1.47132	0.000994413	0.00409324	5.28048	5.05215	4.05373	3.62496
SF3B5	ENSG00000169976.6	splicing factor 3b subunit 5	-1.47134	5.21461e-15	2.51154e-13	9.95614	10.0942	8.80759	8.22417
RHOT2	ENSG00000140983.13	ras homolog family member T2	-1.47202	4.96399e-05	0.000299061	9.21637	9.88536	8.18443	7.35237
CCDC22	ENSG00000101997.12	coiled-coil domain containing 22	-1.47298	1.56689e-06	1.40503e-05	7.00129	7.31775	6.00027	5.73047
LAMTOR4	ENSG00000188186.10	late endosomal/lysosomal adaptor, MAPK and MTOR activator 4	-1.47379	1.66901e-05	0.000114927	9.66214	9.78455	8.42031	7.45754
GPER1	ENSG00000164850.14	G protein-coupled estrogen receptor 1	-1.474	5.30272e-12	1.60905e-10	8.17864	8.51348	7.09414	6.83091
ZFPL1	ENSG00000162300.11	zinc finger protein like 1	-1.47416	2.81421e-10	6.21738e-09	8.1066	8.63734	7.10578	6.85927
LINC01137	ENSG00000233621.1	long intergenic non-protein coding RNA 1137	-1.47482	4.10035e-05	0.000253892	6.37865	6.4524	5.30311	5.17399
RAB30	ENSG00000137502.9	RAB30, member RAS oncogene family	-1.47569	6.53491e-29	1.19603e-26	11.7197	11.5642	10.048	10.2554
MOCS1	ENSG00000124615.17	molybdenum cofactor synthesis 1	-1.47704	3.15572e-07	3.46611e-06	7.16321	7.24131	5.86517	5.99151
AURKAIP1	ENSG00000175756.13	aurora kinase A interacting protein 1	-1.47767	2.3797e-09	4.32803e-08	8.30812	8.86722	7.42617	6.84516
GABRD	ENSG00000187730.7	gamma-aminobutyric acid type A receptor delta subunit	-1.47939	0.000213551	0.00107592	5.83861	6.11078	4.93985	4.7453
C19orf25	ENSG00000119559.15	chromosome 19 open reading frame 25	-1.47969	1.22528e-06	1.13742e-05	6.75181	7.07486	5.83642	5.48339
TATDN2P3	ENSG00000235205.1	TatD DNase domain containing 2 pseudogene 3	-1.47983	4.0634e-08	5.61608e-07	7.57652	7.55704	6.39823	6.06825
FPGS	ENSG00000136877.14	folylpolyglutamate synthase	-1.48028	5.73557e-11	1.43695e-09	9.17175	9.53847	8.18443	7.48492
RP1-203P18.1	ENSG00000231686.1		-1.48042	0.000768575	0.00326366	5.36076	5.60106	4.47338	4.23443
RPS29	ENSG00000213741.8	ribosomal protein S29	-1.48462	7.74598e-27	1.1814e-24	10.9777	10.9022	9.59051	9.29673
TSPAN1	ENSG00000117472.9	tetraspanin 1	-1.48681	1.19679e-07	1.45923e-06	7.44882	7.39736	6.27802	5.9101
ZNF446	ENSG00000083838.15	zinc finger protein 446	-1.48724	5.21315e-07	5.3602e-06	7.01268	7.30279	6.0507	5.66463
NDUFV1	ENSG00000167792.11	NADH:ubiquinone oxidoreductase core subunit V1	-1.48756	4.18627e-12	1.29514e-10	9.81501	10.173	8.8005	8.08241
ALDOAP1	ENSG00000242849.2	aldolase, fructose-bisphosphate A pseudogene 1	-1.48778	6.35948e-06	4.88393e-05	10.4838	10.6106	9.21737	8.27718
SNX8	ENSG00000106266.8	sorting nexin 8	-1.48791	1.60481e-09	3.02634e-08	8.78737	9.19196	7.84796	7.06779
GLI4	ENSG00000250571.6	GLI family zinc finger 4	-1.48832	0.000464496	0.00211363	5.81174	6.43858	5.21066	4.23443
C6orf1	ENSG00000186577.11	small integral membrane protein 29	-1.49017	3.76297e-09	6.62213e-08	7.71471	8.0479	6.67561	6.33799
EME2	ENSG00000197774.12	essential meiotic structure-specific endonuclease subunit 2	-1.49129	6.99645e-07	6.99524e-06	7.23289	7.79433	6.39823	5.88181
ST6GALNAC4	ENSG00000136840.18	ST6 N-acetylgalactosaminide alpha-2,6-sialyltransferase 4	-1.49218	0.000539833	0.00240484	5.69835	5.52055	4.65695	4.23443
PEMT	ENSG00000133027.17	phosphatidylethanolamine N-methyltransferase	-1.49321	3.15016e-05	0.000201812	6.62328	7.21755	5.92087	5.17399
DUS1L	ENSG00000169718.17	dihydrouridine synthase 1 like	-1.49328	2.46559e-13	9.38058e-12	8.49293	8.77045	7.35013	7.06779
EVL	ENSG00000196405.12	Enah/Vasp-like	-1.49575	9.87992e-17	6.02745e-15	11.9307	12.3307	10.8345	10.3161
DIO1	ENSG00000211452.10	iodothyronine deiodinase 1	-1.49619	0.000793899	0.00335934	5.50692	5.13177	4.05373	4.23443
SH3GLB2	ENSG00000148341.17	SH3 domain containing GRB2 like, endophilin B2	-1.49681	1.69415e-06	1.50594e-05	10.7472	11.2419	9.62703	8.89411
RPL9	ENSG00000163682.15	ribosomal protein L9	-1.49685	2.63095e-10	5.86465e-09	7.88451	7.93157	6.67561	6.39787
RP11-36C20.1	ENSG00000240376.1		-1.49807	3.89587e-23	4.63956e-21	13.3597	13.1865	11.9505	11.4916
RNF44	ENSG00000146083.11	ring finger protein 44	-1.49816	3.99689e-20	3.44029e-18	9.61849	9.77784	8.354	8.08835
RNPEPL1	ENSG00000142327.11	arginyl aminopeptidase like 1	-1.49957	5.91075e-09	9.9199e-08	8.57142	9.14267	7.71061	6.94111
GAS6	ENSG00000183087.14	growth arrest specific 6	-1.49995	1.26414e-07	1.53168e-06	7.29001	7.4526	6.25692	5.79312
SPATA20	ENSG00000006282.20	spermatogenesis associated 20	-1.50101	1.41891e-15	7.38153e-14	9.38003	9.54323	8.20608	7.71802
DEF6	ENSG00000023892.10	DEF6, guanine nucleotide exchange factor	-1.50165	0.00010084	0.000558485	6.03595	6.1627	4.99966	4.88686
RPS27	ENSG00000177954.11	ribosomal protein S27	-1.50229	6.75792e-08	8.7949e-07	7.36278	7.56957	6.2988	5.93779
SMTN	ENSG00000183963.18	smoothelin	-1.50245	1.83656e-07	2.14191e-06	7.23289	7.79966	6.2988	6.04315
RTN2	ENSG00000125744.11	reticulon 2	-1.50289	3.81955e-11	9.99964e-10	8.29892	8.29757	7.09414	6.63109
WDR24	ENSG00000127580.15	WD repeat domain 24	-1.50315	8.21541e-05	0.00046726	6.01282	6.79242	5.30311	5.06805
MT1XP1	ENSG00000233929.1	metallothionein 1X pseudogene 1	-1.50376	1.42287e-05	9.97957e-05	6.51445	6.43858	5.46895	5.01101
GUK1	ENSG00000143774.16	guanylate kinase 1	-1.50408	3.65406e-10	7.81465e-09	8.64948	9.20001	7.7257	7.11545
SEMA3B	ENSG00000012171.17	semaphorin 3B	-1.50436	0.000219946	0.00110398	5.96533	6.7034	5.38886	4.57835
POR	ENSG00000127948.13	cytochrome p450 oxidoreductase	-1.50463	5.4961e-15	2.63253e-13	9.72353	9.88411	8.56549	7.97092
AHCYP5	ENSG00000213107.2	adenosylhomocysteinase pseudogene 5	-1.50504	0.000784464	0.00332184	5.14872	5.72485	4.36229	4.05751
OVGP1	ENSG00000085465.12	oviductal glycoprotein 1	-1.5062	0.000780275	0.00330652	5.3213	5.57479	4.22914	4.3687
TRAF7	ENSG00000131653.12	TNF receptor associated factor 7	-1.5074	8.3451e-06	6.21397e-05	11.0251	11.2827	9.7754	8.80675
SHKBP1	ENSG00000160410.14	SH3KBP1 binding protein 1	-1.50811	3.40112e-11	8.97348e-10	9.21637	9.6337	8.22741	7.52064
ANGPTL4	ENSG00000167772.11	angiopoietin like 4	-1.50903	7.9784e-05	0.000455269	5.96533	6.46609	5.11014	4.95077
ANXA9	ENSG00000143412.9	annexin A9	-1.50916	3.80369e-19	2.91343e-17	9.62402	9.60062	8.25363	7.99645
PKMYT1	ENSG00000127564.16	protein kinase, membrane associated tyrosine/threonine 1	-1.50917	5.18524e-10	1.07073e-08	8.62024	9.29142	7.73319	7.18408
ECE1	ENSG00000117298.14	endothelin converting enzyme 1	-1.50927	1.39415e-25	1.85288e-23	11.0355	11.1504	9.73879	9.38862
RP11-800A3.4	ENSG00000260401.1		-1.50959	2.59952e-07	2.92354e-06	7.48183	7.30279	6.19159	5.9101
HSF4	ENSG00000102878.16	heat shock transcription factor 4	-1.5098	0.000481332	0.00217714	5.75628	6.43858	5.11014	4.3687
THRSP	ENSG00000151365.2	thyroid hormone responsive	-1.51001	0.000600058	0.00263235	5.39897	5.09267	4.05373	4.05751
SLC3A2	ENSG00000168003.16	solute carrier family 3 member 2	-1.51001	1.13096e-22	1.31093e-20	11.5606	11.9581	10.3445	10.1186
RPS19	ENSG00000105372.6	ribosomal protein S19	-1.51393	1.44304e-16	8.59252e-15	11.6273	11.9288	10.4881	9.89639
MRPS2	ENSG00000122140.10	mitochondrial ribosomal protein S2	-1.51518	1.55906e-16	9.18895e-15	9.66393	9.88286	8.49693	7.99645
TMEM161A	ENSG00000064545.14	transmembrane protein 161A	-1.5161	1.19794e-05	8.57495e-05	6.46507	7.02087	5.6823	5.22346
LXN	ENSG00000079257.7	latexin	-1.5168	3.84609e-17	2.40547e-15	9.00652	9.04544	7.64859	7.48492
WDR83	ENSG00000123154.11	WD repeat domain 83	-1.51686	0.000126017	0.000676877	6.05869	6.71484	5.42956	4.66574
EMID1	ENSG00000186998.15	EMI domain containing 1	-1.51703	9.86835e-08	1.22558e-06	7.56117	7.81025	6.5947	5.88181
ZNF205	ENSG00000122386.10	zinc finger protein 205	-1.5175	6.77403e-07	6.79631e-06	7.05735	7.23343	6.0507	5.55904
STOML1	ENSG00000067221.13	stomatin like 1	-1.51875	4.31533e-05	0.00026522	6.3054	6.60834	5.42956	4.95077
FBXL6	ENSG00000182325.10	F-box and leucine rich repeat protein 6	-1.51929	2.47013e-06	2.11359e-05	6.77884	7.19339	5.89331	5.44376
TOMM40	ENSG00000130204.12	translocase of outer mitochondrial membrane 40	-1.51939	2.86893e-10	6.30621e-09	8.87351	9.17162	7.86169	7.04334
RPL8	ENSG00000161016.15	ribosomal protein L8	-1.52352	7.10556e-08	9.17863e-07	13.7287	13.9175	12.4445	11.6861
DOHH	ENSG00000129932.7	deoxyhypusine hydroxylase	-1.52539	0.000256914	0.00126399	5.63769	6.07503	4.93985	4.23443
ENTHD2	ENSG00000167302.9	TEPSIN, adaptor related protein complex 4 accessory protein	-1.52586	3.06874e-05	0.000197396	6.16696	6.51951	5.21066	5.06805
BTBD2	ENSG00000133243.8	BTB domain containing 2	-1.52724	0.000137226	0.000729203	8.77084	9.59453	7.66435	6.71134
FKBP8	ENSG00000105701.15	FK506 binding protein 8	-1.5273	8.5984e-05	0.000486972	9.98651	10.7467	8.82866	7.83595
ATP8A2	ENSG00000132932.16	ATPase phospholipid transporting 8A2	-1.52813	4.92388e-07	5.10504e-06	7.36278	7.16052	5.86517	5.99151
RP11-54O7.3	ENSG00000223764.2		-1.52907	6.00343e-07	6.0864e-06	7.24257	7.53803	6.33944	5.55904
RPS5	ENSG00000083845.8	ribosomal protein S5	-1.52969	2.62414e-15	1.29988e-13	11.7898	11.9	10.5821	9.83593
HIP1R	ENSG00000130787.13	huntingtin interacting protein 1 related	-1.53087	8.78324e-14	3.62742e-12	9.19423	9.55583	8.1002	7.5895
PQLC1	ENSG00000122490.18	PQ loop repeat containing 1	-1.53119	4.11412e-07	4.36438e-06	7.5141	7.97454	6.67561	5.79312
ANAPC2	ENSG00000176248.8	anaphase promoting complex subunit 2	-1.53218	1.2131e-10	2.85415e-09	8.23281	8.56119	7.19561	6.63109
PGAP3	ENSG00000161395.12	post-GPI attachment to proteins 3	-1.53453	1.5615e-09	2.9575e-08	7.74896	8.08322	6.7067	6.27538
ARHGEF16	ENSG00000130762.14	Rho guanine nucleotide exchange factor 16	-1.53453	1.36827e-07	1.64866e-06	7.44882	7.83638	6.54381	5.82336
TECPR1	ENSG00000205356.9	tectonin beta-propeller repeat containing 1	-1.53471	8.81621e-06	6.52287e-05	6.46507	6.7034	5.54416	5.06805
GSTM4	ENSG00000168765.15	glutathione S-transferase mu 4	-1.53605	2.08547e-19	1.62601e-17	9.42085	9.4331	8.05317	7.79285
EML3	ENSG00000149499.11	echinoderm microtubule associated protein like 3	-1.53636	1.05258e-15	5.57966e-14	8.90717	9.18386	7.71061	7.40114
SPEG	ENSG00000072195.14	SPEG complex locus	-1.53711	9.63168e-06	7.07503e-05	6.44821	6.64475	5.30311	5.31651
LONP1	ENSG00000196365.11	lon peptidase 1, mitochondrial	-1.53806	9.2296e-11	2.23503e-09	9.31996	9.90026	8.37326	7.67116
ATAD3B	ENSG00000160072.19	ATPase family, AAA domain containing 3B	-1.54033	0.000205456	0.00104148	5.60624	6.12831	4.7359	4.66574
SHARPIN	ENSG00000179526.16	SHANK associated RH domain interactor	-1.54154	1.02837e-08	1.63739e-07	7.89065	8.36007	6.97218	6.27538
RPL3P6	ENSG00000213891.3	ribosomal protein L3 pseudogene 6	-1.54165	6.74202e-05	0.000391397	6.01282	6.39627	4.99966	5.01101
CHCHD6	ENSG00000159685.10	coiled-coil-helix-coiled-coil-helix domain containing 6	-1.54258	5.4497e-07	5.58362e-06	6.83139	7.25693	5.74616	5.73047
THEM6	ENSG00000130193.7	thioesterase superfamily member 6	-1.54302	6.97384e-05	0.000403642	9.31769	9.58994	7.97331	6.83091
AHCYP2	ENSG00000238181.2	adenosylhomocysteinase pseudogene 2	-1.5438	0.000130282	0.000695704	6.05869	6.17958	5.16151	4.4807
RHBDF2	ENSG00000129667.12	rhomboid 5 homolog 2	-1.54382	1.06573e-06	1.01076e-05	7.03519	7.32518	6.07523	5.52179
FAM207A	ENSG00000160256.12	family with sequence similarity 207 member A	-1.54549	5.16826e-05	0.000309437	5.98928	6.8349	5.25779	5.06805
ZMAT5	ENSG00000100319.12	zinc finger matrin-type 5	-1.54568	1.07582e-06	1.01825e-05	7.11127	7.43899	6.12298	5.6304
DHRS3	ENSG00000162496.8	dehydrogenase/reductase 3	-1.54739	3.27788e-05	0.000209224	6.49818	6.43858	5.38886	5.01101
SUN2	ENSG00000100242.15	Sad1 and UNC84 domain containing 2	-1.54762	7.81295e-14	3.25764e-12	9.39088	9.65435	8.25882	7.63906
POLRMTP1	ENSG00000266066.1	RNA polymerase mitochondrial pseudogene 1	-1.54774	7.97387e-06	5.96565e-05	6.93097	7.10975	6.00027	5.12227
TKT	ENSG00000163931.15	transketolase	-1.54775	4.50255e-21	4.55151e-19	12.6003	12.7112	11.3166	10.7591
TOM1	ENSG00000100284.20	target of myb1 membrane trafficking protein	-1.54846	2.64268e-07	2.96632e-06	7.41502	7.60653	6.43609	5.6304
ECSIT	ENSG00000130159.13	ECSIT signalling integrator	-1.5523	5.21385e-08	6.96262e-07	7.24257	7.49923	6.19159	5.79312
PPM1F	ENSG00000100034.13	protein phosphatase, Mg2+/Mn2+ dependent 1F	-1.55513	5.58416e-08	7.41158e-07	7.33593	7.78363	6.35932	5.93779
RHOD	ENSG00000173156.6	ras homolog family member D	-1.55579	1.11389e-16	6.77174e-15	9.02057	9.32126	7.77005	7.55548
LRWD1	ENSG00000161036.10	leucine rich repeats and WD repeat domain containing 1	-1.55595	1.17207e-07	1.4321e-06	7.11127	7.46608	6.02573	5.82336
RADIL	ENSG00000157927.16	Rap associating with DIL domain	-1.55706	0.000488369	0.00220209	5.14872	5.7938	4.36229	4.05751
CDK18	ENSG00000117266.15	cyclin dependent kinase 18	-1.55764	2.23189e-12	7.14656e-11	8.50498	8.81834	7.38866	6.91436
RRP12	ENSG00000052749.13	ribosomal RNA processing 12 homolog	-1.55935	1.60382e-11	4.46171e-10	8.97801	9.33595	7.9087	7.23884
SLC39A13	ENSG00000165915.13	solute carrier family 39 member 13	-1.55975	7.20169e-07	7.17658e-06	6.98981	7.54439	6.16911	5.52179
TMEM54	ENSG00000121900.18	transmembrane protein 54	-1.55986	2.85866e-05	0.000185808	9.37566	9.77515	8.10597	7.07986
PNPLA2	ENSG00000177666.15	patatin like phospholipase domain containing 2	-1.56019	1.97247e-08	2.9325e-07	8.24723	8.9145	7.39813	6.59766
NT5C	ENSG00000125458.6	5', 3'-nucleotidase, cytosolic	-1.56099	4.74005e-10	9.85828e-09	7.65091	7.79433	6.50882	6.09289
DDIT4	ENSG00000168209.4	DNA damage inducible transcript 4	-1.56139	3.94797e-14	1.7118e-12	10.1046	10.6346	9.03003	8.51637
SIVA1	ENSG00000184990.12	SIVA1 apoptosis inducing factor	-1.56274	6.32831e-05	0.000369726	8.55992	9.34869	7.4354	6.5634
SORD2P	ENSG00000259479.6	sorbitol dehydrogenase 2, pseudogene	-1.56305	0.000495226	0.00223128	5.14872	5.54796	4.05373	4.05751
ATHL1	ENSG00000142102.15	protein-glucosylgalactosylhydroxylysine glucosidase	-1.56386	2.05409e-05	0.000138536	6.26725	6.4524	5.30311	4.88686
TIMM44	ENSG00000104980.7	translocase of inner mitochondrial membrane 44	-1.56481	1.75157e-10	4.02306e-09	7.84073	8.25564	6.7067	6.51039
ASL	ENSG00000126522.16	argininosuccinate lyase	-1.56498	1.74025e-06	1.54297e-05	7.11127	7.51228	6.25692	5.36044
PCED1B	ENSG00000179715.12	PC-esterase domain containing 1B	-1.56513	4.02606e-07	4.27618e-06	7.02398	7.18524	5.77694	5.76217
RP11-333E13.4	ENSG00000205794.4		-1.56579	5.70455e-08	7.54832e-07	7.48183	7.41137	6.31927	5.69797
XYLT2	ENSG00000015532.9	xylosyltransferase 2	-1.56653	1.85193e-14	8.21415e-13	9.02894	9.29142	7.86169	7.35237
NFKBIB	ENSG00000104825.16	NFKB inhibitor beta	-1.56917	1.88197e-06	1.65429e-05	6.7381	7.24914	5.83642	5.44376
YIPF2	ENSG00000130733.10	Yip1 domain family member 2	-1.56924	7.05538e-15	3.33347e-13	8.98948	9.42968	7.83411	7.52064
SDSL	ENSG00000139410.14	serine dehydratase like	-1.56957	1.13694e-06	1.06841e-05	6.90672	7.19339	5.97433	5.31651
ASPHD1	ENSG00000174939.10	aspartate beta-hydroxylase domain containing 1	-1.56981	0.000147829	0.00077935	5.63769	5.83782	4.65695	4.4807
ICAM3	ENSG00000076662.9	intercellular adhesion molecule 3	-1.5716	2.4055e-10	5.38974e-09	7.88451	8.00249	6.722	6.23199
ALDH3B1	ENSG00000006534.15	aldehyde dehydrogenase 3 family member B1	-1.57244	7.36003e-05	0.000424441	5.96533	6.21271	4.93985	4.81864
MAG	ENSG00000105695.14	myelin associated glycoprotein	-1.57266	0.000210467	0.00106254	5.05153	5.27598	3.62496	3.62496
ZNF628	ENSG00000197483.9	zinc finger protein 628	-1.57467	0.000157698	0.000824632	5.574	5.81599	4.65695	4.3687
SYT12	ENSG00000173227.13	synaptotagmin 12	-1.57558	8.3424e-11	2.03435e-09	8.25201	8.70967	7.21721	6.69566
NOC4L	ENSG00000184967.6	nucleolar complex associated 4 homolog	-1.5768	5.5437e-05	0.000328858	6.16696	6.97425	5.54416	4.7453
ATP13A2	ENSG00000159363.17	ATPase 13A2	-1.57687	3.04571e-14	1.33055e-12	8.94892	9.29142	7.79172	7.34242
KCNJ11	ENSG00000187486.5	potassium voltage-gated channel subfamily J member 11	-1.57706	3.37834e-07	3.67809e-06	6.83139	6.96474	5.54416	5.6304
GRK6	ENSG00000198055.10	G protein-coupled receptor kinase 6	-1.57745	2.9718e-14	1.30153e-12	9.35142	9.64406	8.20608	7.5895
RP11-275F13.3	ENSG00000232027.2		-1.57831	0.000134652	0.00071662	5.75628	6.36733	5.0563	4.3687
PDDC1	ENSG00000177225.16	glutamine amidotransferase like class 1 domain containing 1	-1.58109	1.5132e-10	3.51233e-09	7.91498	8.18426	6.7669	6.3782
POLR2E	ENSG00000099817.11	RNA polymerase II subunit E	-1.58132	2.70091e-12	8.55387e-11	9.29937	9.83454	8.27428	7.63091
LINC00116	ENSG00000175701.10	small integral membrane protein 37	-1.58239	9.44528e-07	9.10843e-06	6.75181	7.40439	5.89331	5.52179
PPM1J	ENSG00000155367.15	protein phosphatase, Mg2+/Mn2+ dependent 1J	-1.58419	4.66516e-08	6.31723e-07	7.13227	7.37609	6.00027	5.76217
CCDC85B	ENSG00000175602.3	coiled-coil domain containing 85B	-1.58502	0.000295526	0.00142296	5.10118	6.33777	4.47338	4.4807
WDR13	ENSG00000101940.17	WD repeat domain 13	-1.58735	6.3715e-10	1.29873e-08	8.16856	8.53275	7.14013	6.4364
AHCYP4	ENSG00000232992.2	adenosylhomocysteinase pseudogene 4	-1.5876	4.39447e-08	6.01154e-07	7.43202	7.53803	6.33944	5.69797
PCK2	ENSG00000100889.11	phosphoenolpyruvate carboxykinase 2, mitochondrial	-1.58805	1.48158e-14	6.60518e-13	10.9434	11.4861	9.86305	9.25247
TNK2	ENSG00000061938.16	tyrosine kinase non receptor 2	-1.58871	3.99637e-06	3.24392e-05	9.4626	10.0658	8.28957	7.51179
KRT8P2	ENSG00000258828.2	keratin 8 pseudogene 2	-1.58993	5.85971e-05	0.000345814	5.72764	6.43858	4.93985	4.7453
C8orf46	ENSG00000169085.11	chromosome 8 open reading frame 46	-1.59028	0.000236768	0.0011772	5.91608	5.85928	4.7359	4.57835
SDF2L1	ENSG00000128228.4	stromal cell derived factor 2 like 1	-1.59216	1.3582e-06	1.24355e-05	7.38914	7.68348	6.45463	5.40281
ZC3H12A	ENSG00000163874.8	zinc finger CCCH-type containing 12A	-1.59241	2.02358e-06	1.76161e-05	6.77884	7.08367	5.83642	5.22346
ASPSCR1	ENSG00000169696.15	ASPSCR1, UBX domain containing tether for SLC2A4	-1.59309	3.89702e-08	5.41194e-07	7.04631	7.50577	5.94787	5.85291
PGLYRP2	ENSG00000161031.12	peptidoglycan recognition protein 2	-1.5933	0.000363182	0.00170758	5.43602	5.6268	4.47338	4.05751
RP11-324F21.1	ENSG00000233383.1		-1.59346	1.48825e-05	0.000104004	6.49818	6.65668	5.50712	4.88686
CAPS	ENSG00000105519.13	calcyphosine	-1.5942	0.000356989	0.00168302	5.43602	5.67676	4.22914	4.3687
EEF1DP2	ENSG00000226721.2	eukaryotic translation elongation factor 1 delta pseudogene 2	-1.59556	2.48998e-10	5.57185e-09	8.9282	9.28576	7.8685	7.01847
SEMA4C	ENSG00000168758.10	semaphorin 4C	-1.59556	6.28393e-22	6.87162e-20	10.6127	10.8346	9.31015	8.89411
RPL13P12	ENSG00000215030.5	ribosomal protein L13 pseudogene 12	-1.59615	1.36348e-19	1.09754e-17	13.3219	13.5784	12.0732	11.4616
ESRRA	ENSG00000173153.13	estrogen related receptor alpha	-1.59653	9.49015e-11	2.28856e-09	7.69376	8.02538	6.52643	6.29657
CDK10	ENSG00000185324.21	cyclin dependent kinase 10	-1.59654	1.4278e-15	7.38844e-14	8.89502	9.24935	7.68766	7.35237
DRAP1	ENSG00000175550.7	DR1 associated protein 1	-1.5974	2.58689e-13	9.75669e-12	9.02894	9.52411	7.9349	7.43898
HSBP1P1	ENSG00000258650.1	heat shock factor binding protein 1 pseudogene 1	-1.5988	1.83226e-08	2.7487e-07	7.20345	7.56332	6.14624	5.79312
CHST8	ENSG00000124302.12	carbohydrate sulfotransferase 8	-1.59999	7.48192e-05	0.000430755	6.08105	6.69186	5.38886	4.3687
TPRN	ENSG00000176058.11	taperin	-1.6011	7.88351e-09	1.28463e-07	7.60674	8.18019	6.67561	6.09289
TMEM259	ENSG00000182087.12	transmembrane protein 259	-1.60139	1.17928e-10	2.78967e-09	8.58662	9.00463	7.5417	6.8165
STARD10	ENSG00000214530.7	StAR related lipid transfer domain containing 10	-1.60231	1.46792e-23	1.7848e-21	11.4503	11.7826	10.1657	9.79658
HSPG2	ENSG00000142798.17	heparan sulfate proteoglycan 2	-1.60276	1.37152e-06	1.25245e-05	7.67962	7.8467	6.6598	5.48339
FKBP2	ENSG00000173486.12	FK506 binding protein 2	-1.60348	1.11785e-12	3.7887e-11	8.50098	8.71811	7.34033	6.7422
MXD3	ENSG00000213347.10	MAX dimerization protein 3	-1.6066	6.77318e-06	5.15159e-05	6.41387	7.17705	5.6823	5.12227
ATG16L2	ENSG00000168010.10	autophagy related 16 like 2	-1.60996	3.14789e-08	4.47891e-07	7.33593	7.70635	6.23549	5.9101
ANKS3	ENSG00000168096.14	ankyrin repeat and sterile alpha motif domain containing 3	-1.61052	4.37618e-07	4.60864e-06	6.75181	6.9837	5.54416	5.52179
TMEM160	ENSG00000130748.6	transmembrane protein 160	-1.61165	0.000230682	0.00115123	5.3213	6.07503	4.65695	4.05751
GREB1	ENSG00000196208.13	growth regulation by estrogen in breast cancer 1	-1.61173	2.7362e-52	1.82978e-49	13.1856	13.2385	11.5468	11.6231
PSMB10	ENSG00000205220.11	proteasome subunit beta 10	-1.61198	9.50024e-05	0.000530616	5.72764	6.07503	4.8764	4.3687
NPM3	ENSG00000107833.10	nucleophosmin/nucleoplasmin 3	-1.61207	2.8138e-11	7.53831e-10	8.1635	8.15137	6.89361	6.35824
DOCK6	ENSG00000130158.13	dedicator of cytokinesis 6	-1.61267	5.92937e-11	1.47699e-09	8.89197	9.151	7.76276	6.9543
RP11-272G22.3	ENSG00000229037.2		-1.61281	8.07891e-05	0.000460249	5.72764	6.01956	4.7359	4.57835
SNHG19	ENSG00000260260.1	small nucleolar RNA host gene 19	-1.61297	1.17336e-06	1.09507e-05	7.01268	8.14302	6.31927	5.88181
APOD	ENSG00000189058.8	apolipoprotein D	-1.61395	1.24856e-09	2.40673e-08	7.66534	7.75101	6.31927	6.18719
LRP5	ENSG00000162337.11	LDL receptor related protein 5	-1.61428	7.36128e-06	5.55756e-05	9.77746	10.1071	8.42954	7.42961
RPLP2	ENSG00000177600.8	ribosomal protein lateral stalk subunit P2	-1.61438	3.16076e-06	2.62697e-05	9.97068	10.4144	8.68586	7.78554
COL27A1	ENSG00000196739.14	collagen type XXVII alpha 1 chain	-1.61632	0.000162053	0.000844609	5.89076	6.26096	5.0563	4.23443
NCKAP5L	ENSG00000167566.16	NCK associated protein 5 like	-1.6166	1.16492e-09	2.25803e-08	7.89065	8.29757	6.86642	6.20978
ITGB2	ENSG00000160255.16	integrin subunit beta 2	-1.61665	0.000277757	0.00135087	5.39897	5.7938	4.22914	4.4807
FAM178B	ENSG00000168754.14	family with sequence similarity 178 member B	-1.61755	0.000263711	0.00129123	5.3213	5.24158	4.05373	3.62496
MRPL12	ENSG00000262814.6	mitochondrial ribosomal protein L12	-1.61765	0.000314577	0.00150593	4.8871	5.98126	4.22914	3.62496
SYNGR2	ENSG00000108639.7	synaptogyrin 2	-1.61799	8.90799e-19	6.53516e-17	11.4958	11.7196	10.2291	9.59034
MAN2C1	ENSG00000140400.14	mannosidase alpha class 2C member 1	-1.61802	1.6053e-13	6.30053e-12	8.95478	9.214	7.77005	7.16157
RPL18AP3	ENSG00000213442.5	ribosomal protein L18a pseudogene 3	-1.6185	2.06747e-15	1.0439e-13	10.987	11.5739	9.86984	9.33968
SSH3	ENSG00000172830.12	slingshot protein phosphatase 3	-1.61913	5.01247e-12	1.53167e-10	9.60736	10.0996	8.54441	7.77081
CLUHP6	ENSG00000265279.1	clustered mitochondria homolog pseudogene 6	-1.62005	0.000283398	0.00137178	5.19433	5.6268	4.22914	4.05751
UQCRFS1P1	ENSG00000226085.3	ubiquinol-cytochrome c reductase, Rieske iron-sulfur polypeptide 1 pseudogene 1	-1.62147	2.42319e-05	0.00016032	5.94093	6.30756	4.99966	4.7453
CELSR2	ENSG00000143126.7	cadherin EGF LAG seven-pass G-type receptor 2	-1.62229	2.55512e-26	3.76491e-24	12.1271	12.3093	10.7661	10.3312
MLST8	ENSG00000167965.17	MTOR associated protein, LST8 homolog	-1.62319	1.14237e-12	3.85676e-11	9.00087	9.60972	7.94781	7.42018
FAM65C	ENSG00000042062.11	RIPOR family member 3	-1.62349	3.6182e-05	0.000228099	6.26725	6.22898	5.11014	4.81864
SLC25A22	ENSG00000177542.10	solute carrier family 25 member 22	-1.62497	1.05163e-06	9.98616e-06	6.9548	7.63065	6.16911	5.36044
C9orf142	ENSG00000148362.10	PAXX, non-homologous end joining factor	-1.62533	6.80083e-08	8.84413e-07	7.23289	7.93641	6.35932	5.82336
NUDT1	ENSG00000106268.15	nudix hydrolase 1	-1.62686	6.19935e-13	2.19976e-11	8.27566	8.35647	7.02223	6.51039
CAPN15	ENSG00000103326.10	calpain 15	-1.62863	2.04054e-07	2.34804e-06	7.30856	8.40957	6.49099	6.23199
CSK	ENSG00000103653.16	C-terminal Src kinase	-1.6292	1.30796e-14	5.86123e-13	10.6457	10.8879	9.43442	8.62254
DDX54	ENSG00000123064.12	DEAD-box helicase 54	-1.63187	2.28438e-13	8.72936e-12	9.11264	9.59453	7.99836	7.42961
DAGLA	ENSG00000134780.9	diacylglycerol lipase alpha	-1.63199	4.68262e-10	9.7505e-09	7.44044	7.70066	6.21372	6.04315
RP11-505K9.1	ENSG00000260018.1		-1.63211	0.000267576	0.00130757	5.05153	5.65202	4.05373	4.05751
FAAH	ENSG00000117480.15	fatty acid amide hydrolase	-1.63217	2.50505e-13	9.48929e-12	8.27566	8.35647	6.99742	6.54595
OSGIN1	ENSG00000140961.12	oxidative stress induced growth inhibitor 1	-1.63332	2.77747e-07	3.0996e-06	7.55343	7.96036	6.61126	5.59522
RP11-318C24.1	ENSG00000230777.1	ribosomal protein S29 pseudogene 5	-1.63383	3.6597e-08	5.13155e-07	7.66534	8.75686	6.82463	6.52828
FZR1	ENSG00000105325.13	fizzy and cell division cycle 20 related 1	-1.63427	4.4561e-09	7.71696e-08	7.75572	8.42685	6.82463	6.23199
FAM160B2	ENSG00000158863.21	family with sequence similarity 160 member B2	-1.63484	7.00619e-11	1.73035e-09	8.13275	8.38503	6.95938	6.41727
RP11-425L10.1	ENSG00000244313.3		-1.63716	7.91285e-26	1.10065e-23	13.652	13.6347	12.1917	11.6832
RBM42	ENSG00000126254.11	RNA binding motif protein 42	-1.63733	1.66588e-11	4.59029e-10	8.49293	8.99772	7.42617	6.83091
PNPLA7	ENSG00000130653.15	patatin like phospholipase domain containing 7	-1.63874	4.28188e-06	3.44991e-05	6.3607	6.69186	5.21066	5.22346
AC104667.3	ENSG00000234949.2		-1.63974	6.40676e-06	4.91373e-05	6.94293	6.596	5.64915	5.01101
CCDC78	ENSG00000162004.16	coiled-coil domain containing 78	-1.6402	1.94762e-05	0.000132123	5.91608	6.51951	4.93985	4.95077
LAMA5	ENSG00000130702.13	laminin subunit alpha 5	-1.64113	1.80056e-05	0.000123205	9.64048	10.3633	8.35884	7.42961
HSPBP1	ENSG00000133265.10	HSPA (Hsp70) binding protein 1	-1.64195	1.13018e-08	1.78478e-07	7.6725	8.13042	6.69124	5.93779
TAGLN	ENSG00000149591.16	transgelin	-1.64385	1.11153e-05	8.02252e-05	6.76539	6.78159	5.61511	5.01101
ALDH3B2	ENSG00000132746.14	aldehyde dehydrogenase 3 family member B2	-1.64426	8.47869e-21	8.28197e-19	10.0316	10.4325	8.72009	8.46248
AP5Z1	ENSG00000242802.6	adaptor related protein complex 5 zeta 1 subunit	-1.64531	1.03298e-08	1.64321e-07	7.54565	8.4026	6.54381	6.3782
INTS1	ENSG00000164880.15	integrator complex subunit 1	-1.6457	7.51709e-06	5.66044e-05	9.61108	10.2291	8.32956	7.42961
SIGIRR	ENSG00000185187.12	single Ig and TIR domain containing	-1.64574	8.97731e-10	1.7798e-08	7.67962	8.08322	6.62763	6.04315
ETFB	ENSG00000105379.9	electron transfer flavoprotein beta subunit	-1.64739	1.01667e-09	1.99514e-08	7.96824	8.52636	6.98486	6.29657
DTX2	ENSG00000091073.19	deltex E3 ubiquitin ligase 2	-1.64773	0.00021438	0.00107979	5.23821	5.46385	4.22914	3.62496
SESN2	ENSG00000130766.4	sestrin 2	-1.64795	2.47752e-12	7.88948e-11	9.15146	9.65728	8.04718	7.41069
ATF4P3	ENSG00000228218.1	activating transcription factor 4 pseudogene 3	-1.65016	9.8974e-13	3.37424e-11	8.11712	8.14302	6.69124	6.52828
BTF3P12	ENSG00000213003.3	basic transcription factor 3 pseudogene 12	-1.65075	7.51794e-13	2.63007e-11	9.11264	9.3523	7.92839	7.1387
EPS8L2	ENSG00000177106.14	EPS8 like 2	-1.65182	7.26498e-11	1.78413e-09	8.37532	8.7946	7.30046	6.58063
IKBKE	ENSG00000263528.7	inhibitor of nuclear factor kappa B kinase subunit epsilon	-1.65186	2.04239e-07	2.34861e-06	7.08994	7.25693	5.94787	5.48339
MICALL2	ENSG00000164877.18	MICAL like 2	-1.65262	2.47218e-08	3.62121e-07	7.31774	7.85695	6.31927	5.82336
RPL3P7	ENSG00000225093.1	ribosomal protein L3 pseudogene 7	-1.65504	9.92549e-22	1.06527e-19	11.4173	11.397	9.9806	9.38862
BCL2L12P1	ENSG00000248530.1	BCL2 like 12 pseudogene 1	-1.65515	1.53868e-05	0.000107183	6.24777	6.2922	5.21066	4.57835
CSNK1G2	ENSG00000133275.15	casein kinase 1 gamma 2	-1.65568	7.95296e-13	2.76556e-11	8.03632	8.31252	6.82463	6.4364
ASTL	ENSG00000188886.3	astacin like metalloendopeptidase	-1.65658	3.34381e-05	0.000212729	5.96533	6.46609	4.99966	4.81864
RN7SL674P	ENSG00000239899.3	RNA, 7SL, cytoplasmic 674, pseudogene	-1.65696	0.000185773	0.000952532	5.3213	5.16956	3.62496	3.62496
EEF1A2	ENSG00000101210.10	eukaryotic translation elongation factor 1 alpha 2	-1.65765	9.48478e-18	6.24666e-16	12.4984	12.8617	11.2635	10.5769
IKBKG	ENSG00000269335.5	inhibitor of nuclear factor kappa B kinase subunit gamma	-1.65788	4.06584e-05	0.000252024	5.75628	6.26096	4.80868	4.66574
FCRLB	ENSG00000162746.14	Fc receptor like B	-1.65815	0.000164517	0.000855819	5.83861	5.52055	4.36229	4.4807
CNKSR1	ENSG00000142675.17	connector enhancer of kinase suppressor of Ras 1	-1.65848	4.93059e-11	1.24786e-09	7.629	7.88726	6.31927	6.23199
RAI1	ENSG00000108557.17	retinoic acid induced 1	-1.65917	1.64325e-09	3.09548e-08	8.4437	8.92911	7.42617	6.51039
LRFN4	ENSG00000173621.8	leucine rich repeat and fibronectin type III domain containing 4	-1.65948	1.54179e-05	0.000107295	6.20797	6.9162	5.50712	4.57835
TP53I13	ENSG00000167543.15	tumor protein p53 inducible protein 13	-1.66138	1.32754e-08	2.06273e-07	7.03519	7.37609	5.92087	5.6304
OPLAH	ENSG00000178814.15	5-oxoprolinase, ATP-hydrolysing	-1.66306	0.000183944	0.000943988	5.19433	5.67676	4.22914	4.05751
PRSS22	ENSG00000005001.9	serine protease 22	-1.66307	1.47598e-08	2.26904e-07	7.18347	7.20149	5.89331	5.6304
MYBBP1A	ENSG00000132382.14	MYB binding protein 1a	-1.6633	1.01531e-09	1.99471e-08	8.55992	8.86975	7.45367	6.51039
TUBA3D	ENSG00000075886.10	tubulin alpha 3d	-1.66339	7.71675e-05	0.000442955	5.05153	5.43449	3.62496	3.62496
CROCC	ENSG00000058453.16	ciliary rootlet coiled-coil, rootletin	-1.66542	3.20736e-05	0.000205174	5.75628	6.62059	4.93985	4.81864
RPS17P2	ENSG00000197575.6	ribosomal protein S17 pseudogene 2	-1.66616	5.21025e-17	3.21243e-15	9.64774	9.44161	8.14573	7.5895
C20orf27	ENSG00000101220.17	chromosome 20 open reading frame 27	-1.66763	6.55371e-12	1.96126e-10	8.73037	9.17367	7.62462	6.91436
VAMP5	ENSG00000168899.4	vesicle associated membrane protein 5	-1.66827	1.80011e-06	1.59037e-05	6.77884	6.51951	5.42956	5.12227
GADD45B	ENSG00000099860.8	growth arrest and DNA damage inducible beta	-1.66981	3.2339e-22	3.58139e-20	9.52108	9.85381	8.07099	8.04007
SIDT2	ENSG00000149577.15	SID1 transmembrane family member 2	-1.67098	1.04119e-20	9.8924e-19	9.51315	9.49495	8.05317	7.6552
COL18A1	ENSG00000182871.14	collagen type XVIII alpha 1 chain	-1.67099	1.06037e-05	7.70122e-05	10.283	10.923	8.91983	7.91844
ZDHHC12	ENSG00000160446.18	zinc finger DHHC-type containing 12	-1.67118	6.00498e-05	0.000353329	8.81666	9.38975	7.32054	6.14086
NDUFA11	ENSG00000174886.12	NADH:ubiquinone oxidoreductase subunit A11	-1.67137	1.84633e-05	0.000126187	6.26725	7.29525	5.64915	4.81864
NDUFS8	ENSG00000110717.10	NADH:ubiquinone oxidoreductase core subunit S8	-1.67206	2.69055e-10	5.98984e-09	8.36213	9.0138	7.36952	6.66375
SLC25A6P2	ENSG00000232203.3	solute carrier family 25 member 6 pseudogene 2	-1.67384	0.000127907	0.000684917	7.83437	8.57674	6.33944	5.22346
RPL18P13	ENSG00000244485.1	ribosomal protein L18 pseudogene 13	-1.67535	2.48624e-05	0.000164034	9.58296	10.5049	8.27939	7.37208
BCAS4	ENSG00000124243.17	breast carcinoma amplified sequence 4	-1.67537	4.27934e-13	1.54712e-11	8.61654	9.06982	7.4354	6.98032
ADIRF	ENSG00000148671.13	adipogenesis regulatory factor	-1.67578	2.65548e-05	0.000174032	5.96533	6.42462	4.7359	5.01101
ITGAL	ENSG00000005844.17	integrin subunit alpha L	-1.67582	0.000178668	0.000920718	5.39897	5.98126	4.22914	4.4807
FOXN1	ENSG00000109101.7	forkhead box N1	-1.67611	0.000189765	0.000970996	5.72764	5.72485	4.57025	4.05751
IFT140	ENSG00000187535.13	intraflagellar transport 140	-1.67639	7.70931e-21	7.61601e-19	9.49717	9.68193	8.12883	7.7333
TSNARE1	ENSG00000171045.14	t-SNARE domain containing 1	-1.67722	5.7355e-06	4.4559e-05	6.68186	6.89631	5.64915	4.88686
FIBCD1	ENSG00000130720.12	fibrinogen C domain containing 1	-1.67781	5.54101e-08	7.35994e-07	7.80212	8.66089	6.95938	6.14086
PADI3	ENSG00000142619.4	peptidyl arginine deiminase 3	-1.67815	0.000171941	0.000890273	5.75628	5.65202	4.36229	4.4807
TMEM134	ENSG00000172663.8	transmembrane protein 134	-1.6788	1.18327e-08	1.86018e-07	8.13275	8.57054	7.11732	6.09289
TELO2	ENSG00000100726.14	telomere maintenance 2	-1.68179	5.6792e-05	0.000335979	8.27096	8.94597	6.85263	5.79312
RPS2P55	ENSG00000216866.5	ribosomal protein S2 pseudogene 55	-1.68285	0.000126231	0.000677818	5.43602	5.70103	4.36229	4.23443
ANO9	ENSG00000185101.12	anoctamin 9	-1.68288	1.3063e-05	9.24028e-05	6.10304	6.6685	5.21066	4.81864
CCDC57	ENSG00000176155.18	coiled-coil domain containing 57	-1.68321	1.21664e-09	2.35042e-08	7.54565	7.98859	6.50882	5.88181
CTB-33G10.1	ENSG00000243829.1		-1.68386	2.74591e-18	1.90973e-16	10.1475	10.2311	8.77901	8.12353
A4GALT	ENSG00000128274.15	alpha 1,4-galactosyltransferase (P blood group)	-1.68554	3.97168e-10	8.40093e-09	8.35771	8.69834	7.22788	6.41727
PKMP4	ENSG00000254023.1	pyruvate kinase M1/2 pseudogene 4	-1.68602	1.76277e-05	0.000120904	10.2125	10.2043	8.49693	7.23884
SNRPBP1	ENSG00000223550.1	small nuclear ribonucleoprotein polypeptides B and B1 pseudogene 1	-1.68621	7.71374e-06	5.79096e-05	6.3607	6.14562	4.93985	4.95077
RPS21P4	ENSG00000242358.1	ribosomal protein S21 pseudogene 4	-1.68815	3.61557e-26	5.19537e-24	12.298	12.7149	10.9406	10.6226
RP11-395P16.1	ENSG00000235695.1		-1.68835	1.66589e-07	1.96505e-06	7.19349	7.28766	6.07523	5.27091
BATF	ENSG00000156127.6	basic leucine zipper ATF-like transcription factor	-1.68895	7.78212e-07	7.65748e-06	6.68186	7.30279	5.61511	5.48339
ZDHHC8	ENSG00000099904.15	zinc finger DHHC-type containing 8	-1.68896	3.3507e-07	3.65258e-06	6.88206	7.27238	5.92087	5.17399
RP11-832N8.1	ENSG00000240652.1		-1.68969	3.53254e-07	3.8292e-06	10.2818	10.4902	8.82517	7.90502
CLCN7	ENSG00000103249.17	chloride voltage-gated channel 7	-1.68996	6.25656e-14	2.6276e-12	9.26909	9.75889	8.11172	7.48492
SH3BP2	ENSG00000087266.15	SH3 domain binding protein 2	-1.69041	5.54122e-18	3.73431e-16	9.1667	9.54164	7.84796	7.55548
TRMT2A	ENSG00000099899.14	tRNA methyltransferase 2 homolog A	-1.69043	2.33971e-08	3.44459e-07	7.0683	7.62466	6.00027	5.73047
MVD	ENSG00000167508.10	mevalonate diphosphate decarboxylase	-1.69246	1.65067e-17	1.05905e-15	8.80046	9.0138	7.48065	7.05562
RP11-191G24.1	ENSG00000227070.1		-1.69409	6.47014e-06	4.95579e-05	6.22802	6.57097	5.0563	5.06805
MAPK8IP3	ENSG00000138834.12	mitogen-activated protein kinase 8 interacting protein 3	-1.69446	5.60236e-08	7.43007e-07	7.42355	8.25176	6.54381	5.9101
RFNG	ENSG00000169733.11	RFNG O-fucosylpeptide 3-beta-N-acetylglucosaminyltransferase	-1.69775	5.82308e-07	5.93469e-06	6.86956	7.59432	6.02573	5.31651
ISOC2	ENSG00000063241.7	isochorismatase domain containing 2	-1.69926	4.55832e-12	1.40027e-10	8.58284	9.13428	7.48953	6.84516
RPL3P3	ENSG00000243388.1	ribosomal protein L3 pseudogene 3	-1.70083	2.98363e-08	4.26966e-07	7.52996	7.20149	6.07523	5.59522
DGKZ	ENSG00000149091.15	diacylglycerol kinase zeta	-1.70161	2.35809e-09	4.2932e-08	7.20345	7.73998	6.00027	5.96492
RP11-564A8.4	ENSG00000226945.1		-1.70431	0.00014468	0.000764608	5.47198	5.60106	4.36229	4.05751
RPS20P35	ENSG00000244086.1	ribosomal protein S20 pseudogene 35	-1.70442	2.67883e-05	0.000175364	5.75628	6.43858	4.8764	4.66574
MPND	ENSG00000008382.15	MPN domain containing	-1.70626	8.97959e-09	1.44296e-07	8.12235	8.48408	7.04661	6.01758
COPE	ENSG00000105669.12	coatomer protein complex subunit epsilon	-1.7066	3.37354e-06	2.78206e-05	9.13348	9.65582	7.77005	6.85927
SLC9A3R1	ENSG00000109062.9	SLC9A3 regulator 1	-1.70843	2.6456e-36	8.21411e-34	13.0031	13.2047	11.5185	11.199
SNHG9	ENSG00000255198.4	small nucleolar RNA host gene 9	-1.70868	1.56262e-06	1.40192e-05	6.24777	6.75969	5.25779	5.01101
EXD3	ENSG00000187609.15	exonuclease 3'-5' domain containing 3	-1.70985	1.21621e-06	1.1296e-05	6.79216	6.96474	5.6823	5.06805
MRPL23	ENSG00000214026.10	mitochondrial ribosomal protein L23	-1.71092	8.95954e-06	6.62047e-05	6.12469	6.2922	5.0563	4.66574
EEF1DP1	ENSG00000228887.3	eukaryotic translation elongation factor 1 delta pseudogene 1	-1.71181	6.50555e-17	3.98281e-15	10.3107	10.6949	9.05706	8.38735
RRP9	ENSG00000114767.6	ribosomal RNA processing 9, U3 small nucleolar RNA binding protein	-1.71243	1.37297e-08	2.12761e-07	7.76244	7.96036	6.62763	5.69797
AC016739.2	ENSG00000218175.2		-1.71245	2.87525e-08	4.13499e-07	12.8186	13.0715	11.3376	10.4854
MPST	ENSG00000128309.16	mercaptopyruvate sulfurtransferase	-1.71426	4.61633e-12	1.41559e-10	8.44787	8.98145	7.32054	6.7422
TKFC	ENSG00000149476.14	triokinase and FMN cyclase	-1.71443	1.86306e-16	1.09067e-14	9.55235	9.95481	8.30469	7.72568
CTD-2576F9.1	ENSG00000260521.2		-1.7147	2.39475e-16	1.37418e-14	9.3669	9.78856	8.11744	7.59788
ARL2	ENSG00000213465.7	ADP ribosylation factor like GTPase 2	-1.71561	2.2822e-08	3.36277e-07	6.9548	7.49923	5.77694	5.73047
TMEM144	ENSG00000164124.10	transmembrane protein 144	-1.71563	6.1386e-08	8.06741e-07	7.20345	7.28004	5.58013	5.9101
FCGRT	ENSG00000104870.12	Fc fragment of IgG receptor and transporter	-1.71763	0.000114503	0.000622162	5.50692	5.74824	4.05373	4.4807
KDM4B	ENSG00000127663.14	lysine demethylase 4B	-1.72043	7.39372e-20	6.15094e-18	8.83903	9.07421	7.40754	7.21719
TRIM54	ENSG00000138100.13	tripartite motif containing 54	-1.72123	8.98851e-05	0.000505771	5.83861	5.72485	4.47338	4.4807
RP11-615J4.4	ENSG00000240787.1		-1.72508	2.78441e-08	4.01098e-07	7.65814	7.88726	6.54381	5.55904
NSUN5	ENSG00000130305.16	NOP2/Sun RNA methyltransferase family member 5	-1.72536	6.32459e-09	1.05331e-07	7.22314	7.68923	6.16911	5.6304
PFKL	ENSG00000141959.16	phosphofructokinase, liver type	-1.72685	8.69923e-08	1.09923e-06	11.5295	11.9596	10.0994	9.27086
NINJ1	ENSG00000131669.9	ninjurin 1	-1.72687	4.3098e-07	4.54991e-06	10.4614	10.8917	9.03306	8.1408
FASN	ENSG00000169710.7	fatty acid synthase	-1.72935	1.27849e-06	1.17739e-05	11.9105	12.4166	10.4433	9.46362
MROH1	ENSG00000179832.17	maestro heat like repeat family member 1	-1.73131	1.76463e-11	4.83938e-10	8.57524	9.17775	7.47172	6.8165
TRAF3IP2	ENSG00000056972.18	TRAF3 interacting protein 2	-1.73266	6.5563e-32	1.54046e-29	9.91914	9.94646	8.27939	8.1914
PACSIN3	ENSG00000165912.15	protein kinase C and casein kinase substrate in neurons 3	-1.73285	7.2012e-12	2.12576e-10	8.96644	9.41072	7.82012	6.9543
PLA2G16	ENSG00000176485.10	phospholipase A2 group XVI	-1.73725	5.52402e-16	2.9828e-14	8.61654	8.73485	7.21721	6.80195
RP11-12M9.3	ENSG00000237214.3		-1.73801	2.77288e-07	3.09647e-06	10.4889	10.7391	8.97441	8.03392
MAFK	ENSG00000198517.9	MAF bZIP transcription factor K	-1.73832	2.83276e-10	6.25041e-09	7.81511	8.26335	6.69124	6.06825
JUNB	ENSG00000171223.5	JunB proto-oncogene, AP-1 transcription factor subunit	-1.74026	4.53808e-07	4.74751e-06	6.77884	7.63662	5.92087	5.36044
TCEB2P2	ENSG00000255262.3	elongin B pseudogene 2	-1.74073	1.08939e-11	3.10004e-10	8.67813	9.10884	7.51585	6.71134
APOBR	ENSG00000184730.10	apolipoprotein B receptor	-1.74209	4.71135e-05	0.000285734	5.574	5.88041	4.47338	4.3687
IL20	ENSG00000162891.10	interleukin 20	-1.74319	3.99032e-07	4.24637e-06	6.9548	6.71484	5.46895	5.31651
SF3A2	ENSG00000104897.9	splicing factor 3a subunit 2	-1.74419	3.49865e-09	6.21994e-08	7.85338	8.78927	6.92029	6.33799
RP11-434D9.1	ENSG00000249364.5		-1.74435	1.2664e-07	1.53335e-06	7.0683	6.93582	5.54416	5.52179
NDUFB7	ENSG00000099795.6	NADH:ubiquinone oxidoreductase subunit B7	-1.75024	3.09723e-05	0.000198934	7.59171	8.47081	6.25692	5.40281
ACTN4P1	ENSG00000213493.3	actinin alpha 4 pseudogene 1	-1.75113	2.59063e-06	2.2026e-05	9.23094	9.57453	7.73319	6.72686
RPL3	ENSG00000100316.15	ribosomal protein L3	-1.75203	3.39693e-27	5.41857e-25	13.1639	13.2163	11.6351	11.0857
MYO15B	ENSG00000266714.6	myosin XVB	-1.75415	6.03131e-06	4.65452e-05	6.3054	6.81382	5.34675	4.7453
IGFBP4	ENSG00000141753.6	insulin like growth factor binding protein 4	-1.75486	1.91035e-47	9.76918e-45	13.1618	13.3456	11.5767	11.3714
PFN1P9	ENSG00000227205.4	profilin 1 pseudogene 9	-1.75489	4.15625e-08	5.72702e-07	6.7381	7.00241	5.61511	5.17399
RP11-662G23.1	ENSG00000254251.1		-1.75906	2.47569e-20	2.20743e-18	9.0592	8.90467	7.20645	7.39152
MGLL	ENSG00000074416.13	monoglyceride lipase	-1.76053	1.50276e-13	5.93829e-12	7.997	8.22435	6.61126	6.3782
GLTSCR2	ENSG00000105373.18	NOP53 ribosome biogenesis factor	-1.76352	3.82394e-14	1.66634e-12	8.8102	9.53688	7.56708	7.35237
SSSCA1	ENSG00000173465.7	Sjogren syndrome/scleroderma autoantigen 1	-1.76384	1.3707e-08	2.12599e-07	6.9548	7.63065	5.83642	5.69797
SELO	ENSG00000073169.13	selenoprotein O	-1.76467	1.39301e-07	1.67499e-06	6.65288	7.12687	5.61511	5.17399
C7orf50	ENSG00000146540.14	chromosome 7 open reading frame 50	-1.76472	6.9549e-12	2.06709e-10	8.72695	9.22193	7.58376	6.7422
CYP4B1	ENSG00000142973.12	cytochrome P450 family 4 subfamily B member 1	-1.7649	2.64788e-05	0.0001736	5.98928	6.1627	4.47338	4.88686
THSD4	ENSG00000187720.14	thrombospondin type 1 domain containing 4	-1.76583	7.8203e-45	3.67491e-42	11.9071	11.8549	9.99774	10.2003
AGTRAP	ENSG00000177674.15	angiotensin II receptor associated protein	-1.76762	2.9558e-11	7.89441e-10	8.00268	8.3956	6.79606	6.20978
ESPN	ENSG00000187017.14	espin	-1.7697	4.62553e-07	4.82448e-06	6.48172	7.09241	5.46895	5.12227
FSIP1	ENSG00000150667.6	fibrous sheath interacting protein 1	-1.77267	2.86587e-06	2.41325e-05	6.56213	6.49306	5.11014	5.12227
RPL35P2	ENSG00000220583.1	ribosomal protein L35 pseudogene 2	-1.77324	7.55869e-20	6.25824e-18	10.502	10.8171	9.13804	8.50752
E4F1	ENSG00000167967.15	E4F transcription factor 1	-1.77455	4.5124e-08	6.13658e-07	7.0683	7.82598	6.12298	5.52179
EIF4EBP1	ENSG00000187840.4	eukaryotic translation initiation factor 4E binding protein 1	-1.77478	8.77472e-15	4.06843e-13	8.64585	9.11524	7.31054	7.01847
MIB2	ENSG00000197530.12	mindbomb E3 ubiquitin protein ligase 2	-1.77718	6.27204e-06	4.82317e-05	5.98928	6.19625	4.8764	4.57835
IDUA	ENSG00000127415.12	iduronidase, alpha-L-	-1.77844	4.40314e-07	4.62876e-06	6.53052	6.97425	5.46895	5.06805
AKNA	ENSG00000106948.16	AT-hook transcription factor	-1.78043	3.15243e-10	6.8772e-09	7.37162	7.70635	6.14624	5.76217
RAPGEFL1	ENSG00000108352.11	Rap guanine nucleotide exchange factor like 1	-1.78046	3.77348e-12	1.1758e-10	7.89065	8.07886	6.54381	6.14086
LMF1	ENSG00000103227.18	lipase maturation factor 1	-1.78066	1.38828e-12	4.57067e-11	7.76244	7.89723	6.35932	6.09289
RP11-389O22.4	ENSG00000233839.1		-1.78602	2.38472e-05	0.000158015	5.50692	6.1627	4.57025	4.3687
CLEC3A	ENSG00000166509.10	C-type lectin domain family 3 member A	-1.78679	4.3026e-05	0.000264531	5.89076	5.9012	4.47338	4.57835
HDAC11	ENSG00000163517.14	histone deacetylase 11	-1.78726	7.34984e-28	1.22877e-25	10.0766	10.2103	8.54441	8.17473
MPG	ENSG00000103152.11	N-methylpurine DNA glycosylase	-1.79025	3.36073e-06	2.77459e-05	8.48078	9.09163	7.05864	6.16422
SSNA1	ENSG00000176101.11	SS nuclear autoantigen 1	-1.79042	1.03586e-11	2.96395e-10	8.40992	8.95075	7.26981	6.49226
STEAP3	ENSG00000115107.19	STEAP3 metalloreductase	-1.79206	4.73295e-20	4.01424e-18	9.02616	9.23375	7.5417	7.24954
AC079305.5	ENSG00000226273.2		-1.79222	1.39048e-09	2.65966e-08	7.29932	7.48606	6.0507	5.52179
CTIF	ENSG00000134030.13	cap binding complex dependent translation initiation factor	-1.79592	1.12115e-11	3.18522e-10	7.53783	7.65437	6.07523	5.96492
CHCHD5	ENSG00000125611.15	coiled-coil-helix-coiled-coil-helix domain containing 5	-1.79604	2.86589e-10	6.30621e-09	7.72851	8.20845	6.61126	5.88181
BCAT2	ENSG00000105552.14	branched chain amino acid transaminase 2	-1.79762	5.06965e-19	3.83243e-17	9.27614	9.48675	7.86169	7.3223
TBL3	ENSG00000183751.14	transducin beta like 3	-1.79823	3.77029e-12	1.1758e-10	8.59416	9.18386	7.44456	6.71134
POLRMT	ENSG00000099821.13	RNA polymerase mitochondrial	-1.79885	9.12602e-07	8.82994e-06	6.28646	6.69186	4.99966	5.12227
FAUP1	ENSG00000235297.3	FAU, ubiquitin like and ribosomal protein S30 fusion pseudogene 1	-1.79898	2.89938e-21	2.98293e-19	10.9813	11.0262	9.46836	8.76657
NDUFS7	ENSG00000115286.19	NADH:ubiquinone oxidoreductase core subunit S7	-1.80298	1.96537e-06	1.71841e-05	6.24777	7.16881	5.42956	4.88686
VPS51	ENSG00000149823.7	VPS51, GARP complex subunit	-1.80424	4.2913e-14	1.83776e-12	9.11788	9.65582	7.89543	7.20623
CLMP	ENSG00000166250.11	CXADR like membrane protein	-1.80645	2.35587e-11	6.40024e-10	7.64365	7.63065	6.0507	6.04315
ARHGEF1	ENSG00000076928.17	Rho guanine nucleotide exchange factor 1	-1.80726	3.65937e-09	6.45943e-08	7.75572	8.40609	6.67561	5.93779
FAM98C	ENSG00000130244.12	family with sequence similarity 98 member C	-1.81008	6.76566e-11	1.67332e-09	7.32686	7.81551	5.94787	6.01758
ATP2C2	ENSG00000064270.12	ATPase secretory pathway Ca2+ transporting 2	-1.81048	9.3887e-26	1.28537e-23	9.88883	10.0425	8.36366	7.95798
TUBGCP6	ENSG00000128159.11	tubulin gamma complex associated protein 6	-1.81116	2.27639e-10	5.11364e-09	7.44044	7.73998	6.16911	5.76217
PLEKHH3	ENSG00000068137.14	pleckstrin homology, MyTH4 and FERM domain containing H3	-1.81619	4.45317e-09	7.71696e-08	7.29932	7.99787	6.2988	5.59522
ABHD17A	ENSG00000129968.15	abhydrolase domain containing 17A	-1.81708	2.03354e-07	2.34153e-06	6.83139	7.32518	5.83642	4.95077
TRMT61A	ENSG00000166166.12	tRNA methyltransferase 61A	-1.81889	3.9458e-08	5.46885e-07	6.89444	7.39031	5.83642	5.22346
AMDHD2	ENSG00000162066.14	amidohydrolase domain containing 2	-1.81889	1.69756e-06	1.5082e-05	6.3607	7.23343	5.50712	4.88686
UBALD1	ENSG00000153443.12	UBA like domain containing 1	-1.81926	2.10814e-08	3.12483e-07	7.27123	8.03894	6.2988	5.55904
NAGPA	ENSG00000103174.11	N-acetylglucosamine-1-phosphodiester alpha-N-acetylglucosaminidase	-1.82125	7.49349e-07	7.41122e-06	6.34251	6.74861	5.21066	4.95077
CROCCP2	ENSG00000215908.8	ciliary rootlet coiled-coil, rootletin pseudogene 2	-1.82267	6.66627e-06	5.08361e-05	6.03595	6.09303	4.8764	4.3687
RPS14P8	ENSG00000239528.1	ribosomal protein S14 pseudogene 8	-1.82462	2.53987e-07	2.862e-06	6.60824	7.43899	5.64915	5.22346
CORO1B	ENSG00000172725.13	coronin 1B	-1.82535	2.84327e-07	3.16288e-06	10.5336	10.9884	8.96176	8.00905
NCLN	ENSG00000125912.10	nicalin	-1.82603	6.51579e-11	1.61612e-09	8.29892	8.83396	7.1514	6.27538
CHCHD2P9	ENSG00000186940.6	coiled-coil-helix-coiled-coil-helix domain containing 2 pseudogene 9	-1.82706	7.56254e-06	5.68974e-05	5.94093	7.33256	5.30311	4.7453
C19orf70	ENSG00000174917.8	chromosome 19 open reading frame 70	-1.83188	6.33898e-08	8.31191e-07	6.66745	7.24131	5.38886	5.44376
FLNB	ENSG00000136068.14	filamin B	-1.83233	1.57702e-59	1.19216e-56	13.0458	12.9494	11.1956	11.0982
[truncated: 193 more rows]
