# Supplementary material for: KDM5 histone demethylases repress immune response via suppression of STING
Source: PLoS Biol. 2018 Aug 6;16(8):e2006134. doi: 10.1371/journal.pbio.2006134 (PMC6095604; doi:10.1371/journal.pbio.2006134)
Supplement: S3 Data — (XLSX) [file pbio.2006134.s015.xlsx]

## Sheet: total
Gene symbol	Ensembl_gene_id	Gene description	Log2 FoldChange	P value	Adjusted P value	DMSO-1	DMSO-2	CPI-48-1	CPI-48-2
IFI6	ENSG00000126709.14	interferon alpha inducible protein 6	5.6564	1.404e-307	2.2913e-303	6.93097	7.33991	12.8219	12.6919
IFIT1	ENSG00000185745.9	interferon induced protein with tetratricopeptide repeats 1	5.63915	9.3953e-140	7.6666e-136	5.10118	5.05215	10.1102	10.1322
DDX60	ENSG00000137628.16	DExD/H-box helicase 60	4.26826	6.47353e-52	7.0432e-49	4.53119	4.76957	8.12511	8.15762
OAS1	ENSG00000089127.12	2'-5'-oligoadenylate synthetase 1	4.08726	2.70207e-81	7.34963e-78	5.47198	5.65202	9.26797	9.15846
OAS2	ENSG00000111335.12	2'-5'-oligoadenylate synthetase 2	3.75601	2.78307e-28	1.37636e-25	4.20369	4.14751	6.94264	7.1269
IFIH1	ENSG00000115267.5	interferon induced with helicase C domain 1	3.49069	1.48269e-45	1.3443e-42	5.23821	5.20613	8.16423	8.12666
FAM84A	ENSG00000162981.13	family with sequence similarity 84 member A	3.47038	4.90844e-55	6.16197e-52	5.66837	5.7938	8.93682	8.71029
ISG15	ENSG00000187608.8	ISG15 ubiquitin-like modifier	3.26359	3.69817e-15	5.91707e-13	5.23821	5.52055	9.39655	9.36328
SAMD9	ENSG00000205413.7	sterile alpha motif domain containing 9	3.22009	1.9597e-30	1.03169e-27	5.10118	4.96624	7.51089	7.79747
PARP10	ENSG00000178685.13	poly(ADP-ribose) polymerase family member 10	3.05125	3.66265e-13	4.63368e-11	3.62496	4.36003	6.46028	6.48443
LGALS3BP	ENSG00000108679.12	galectin 3 binding protein	3.03566	4.74347e-68	9.67667e-65	7.18347	7.53803	10.3678	10.3323
IFIT3	ENSG00000119917.13	interferon induced protein with tetratricopeptide repeats 3	3.00607	1.44182e-19	3.26813e-17	4.53119	4.65385	6.92437	6.80296
OAS3	ENSG00000111331.12	2'-5'-oligoadenylate synthetase 3	3.00183	8.4657e-123	4.6054e-119	8.18864	8.19641	11.1933	11.114
LAMB1	ENSG00000091136.13	laminin subunit beta 1	2.99634	9.406e-21	2.51649e-18	4.94482	4.52055	7.00478	7.11426
PROKR1	ENSG00000169618.6	prokineticin receptor 1	2.88581	1.03975e-14	1.55677e-12	4.33144	4.14751	6.32595	6.31551
PARP9	ENSG00000138496.16	poly(ADP-ribose) polymerase family member 9	2.86574	7.04939e-79	1.64351e-75	7.28065	7.03002	9.92139	9.87568
PARP12	ENSG00000059378.12	poly(ADP-ribose) polymerase family member 12	2.84742	2.72413e-34	1.70992e-31	5.60624	5.85928	8.19099	8.28083
IFIT2	ENSG00000119922.8	interferon induced protein with tetratricopeptide repeats 2	2.84698	2.2664e-17	4.35149e-15	4.76065	4.52055	6.65136	6.98118
DDX60L	ENSG00000181381.13	DExD/H-box 60 like	2.79577	1.18591e-22	3.87081e-20	5.14872	4.96624	7.29444	7.25906
RPRM	ENSG00000177519.3	reprimo, TP53 dependent G2 arrest mediator homolog	2.78151	5.85605e-23	2.03772e-20	5.3213	5.40441	7.8018	7.6039
ADAMTS1	ENSG00000154734.14	ADAM metallopeptidase with thrombospondin type 1 motif 1	2.7636	2.04773e-17	3.97845e-15	4.9995	4.65385	6.86811	7.08862
IFITM1	ENSG00000185885.15	interferon induced transmembrane protein 1	2.67908	7.29644e-44	5.67037e-41	7.72163	8.07008	10.6618	10.5389
LINC01522	ENSG00000237423.1	long intergenic non-protein coding RNA 1522	2.67511	1.67924e-97	6.8513e-94	8.8102	8.86975	11.4219	11.5918
CDH18	ENSG00000145526.11	cadherin 18	2.67206	3.25084e-16	5.7047e-14	4.8871	4.76957	6.78943	6.96715
TLE4	ENSG00000106829.18	transducin like enhancer of split 4	2.6611	7.29364e-17	1.33744e-14	4.9995	4.96624	7.19165	6.98118
COL14A1	ENSG00000187955.11	collagen type XIV alpha 1 chain	2.64813	8.76884e-22	2.60195e-19	5.50692	5.27598	7.60511	7.6039
MYRIP	ENSG00000170011.13	myosin VIIA and Rab interacting protein	2.64046	7.74249e-19	1.61997e-16	5.14872	5.16956	7.24397	7.33719
NELL2	ENSG00000184613.10	neural EGFL like 2	2.59483	3.11637e-24	1.18277e-21	5.43602	5.43449	7.53504	7.64826
SULF1	ENSG00000137573.13	sulfatase 1	2.5777	1.8038e-48	1.73165e-45	6.72425	6.7034	9.13074	9.11186
CMPK2	ENSG00000134326.11	cytidine/uridine monophosphate kinase 2	2.54675	5.70446e-12	5.84816e-10	4.61457	4.52055	6.68445	6.26984
BST2	ENSG00000130303.12	bone marrow stromal cell antigen 2	2.52764	4.30737e-49	4.39352e-46	8.23763	8.41304	10.8979	10.8312
DDX58	ENSG00000107201.9	DExD/H-box helicase 58	2.50891	1.2863e-56	1.74936e-53	7.08994	7.24131	9.55629	9.57502
FAM129A	ENSG00000135842.16	family with sequence similarity 129 member A	2.47413	4.37227e-11	3.71643e-09	4.69056	4.14751	6.22346	6.29287
OASL	ENSG00000135114.12	2'-5'-oligoadenylate synthetase like	2.42691	5.9933e-23	2.03772e-20	5.72764	5.7938	7.84582	7.87411
SOX2	ENSG00000181449.3	SRY-box 2	2.41589	1.06933e-22	3.56152e-20	5.83861	6.39627	8.33162	8.42516
DTX3L	ENSG00000163840.9	deltex E3 ubiquitin ligase 3L	2.40399	7.88072e-57	1.16921e-53	7.44044	7.24914	9.64041	9.65518
SLC1A1	ENSG00000106688.11	solute carrier family 1 member 1	2.30568	3.28888e-28	1.57866e-25	6.28646	6.24506	8.31086	8.3681
ASCL1	ENSG00000139352.3	achaete-scute family bHLH transcription factor 1	2.29494	1.34499e-11	1.2543e-09	4.76065	5.16956	6.96067	6.63501
PARM1	ENSG00000169116.11	prostate androgen-regulated mucin-like protein 1	2.20966	2.33293e-10	1.85724e-08	4.82591	4.96624	6.75875	6.4441
B3GNT5	ENSG00000176597.11	UDP-GlcNAc:betaGal beta-1,3-N-acetylglucosaminyltransferase 5	2.20631	8.51144e-32	4.78988e-29	6.7381	6.64475	8.75424	8.71446
PARP14	ENSG00000173193.13	poly(ADP-ribose) polymerase family member 14	2.18537	6.69397e-44	5.46228e-41	7.32686	7.10975	9.28933	9.29819
BASP1	ENSG00000176788.8	brain abundant membrane attached signal protein 1	2.18209	9.92089e-39	6.7462e-36	7.10065	7.10111	9.16774	9.16151
NTNG1	ENSG00000162631.18	netrin G1	2.18091	3.09023e-11	2.71143e-09	5.05153	5.13177	6.78943	6.83427
APLP1	ENSG00000105290.11	amyloid beta precursor like protein 1	2.17962	4.50727e-21	1.22598e-18	6.65288	6.62059	8.76953	8.6199
IFIT1P1	ENSG00000215515.2	interferon induced protein with tetratricopeptide repeats 1 pseudogene 1	2.17147	3.60854e-07	1.59166e-05	4.20369	4.14751	5.77702	5.70055
CXADR	ENSG00000154639.18	CXADR, Ig-like cell adhesion molecule	2.16999	5.36795e-25	2.19012e-22	6.71026	6.32275	8.40853	8.64194
SORBS1	ENSG00000095637.21	sorbin and SH3 domain containing 1	2.12457	7.52552e-10	5.48288e-08	4.69056	5.09267	6.59441	6.52363
HIST1H2BJ	ENSG00000124635.8	histone cluster 1 H2B family member j	2.12142	5.91609e-23	2.03772e-20	6.49818	6.33777	8.43754	8.24669
SEMA5A	ENSG00000112902.11	semaphorin 5A	2.12095	2.17682e-20	5.38269e-18	6.3054	5.94183	8.06021	7.96098
TMSB15A	ENSG00000158164.6	thymosin beta 15a	2.10003	4.16023e-15	6.52836e-13	5.69835	5.49252	7.34318	7.34801
VGF	ENSG00000128564.6	VGF nerve growth factor inducible	2.0957	1.16262e-09	8.32193e-08	4.9995	5.3094	6.88712	6.84967
RSAD2	ENSG00000134321.11	radical S-adenosyl methionine domain containing 2	2.0934	1.34823e-06	5.06983e-05	3.62496	3.99547	5.49312	5.42331
MAOB	ENSG00000069535.13	monoamine oxidase B	2.08759	4.1213e-17	7.82089e-15	5.66837	5.83782	7.65549	7.40091
PGM2L1	ENSG00000165434.7	phosphoglucomutase 2 like 1	2.08675	1.86032e-22	5.95304e-20	6.24777	6.12831	8.06435	8.00252
DMRTA1	ENSG00000176399.3	DMRT like family A1	2.0713	1.68139e-08	9.8352e-07	4.69056	4.52055	6.16126	6.01525
NLRP1	ENSG00000091592.15	NLR family pyrin domain containing 1	2.06792	5.67277e-08	3.04538e-06	4.53119	4.82249	6.22346	6.24642
PEG10	ENSG00000242265.5	paternally expressed 10	2.04261	1.34028e-54	1.56238e-51	8.64948	8.586	10.6747	10.6009
ZMYND8	ENSG00000101040.19	zinc finger MYND-type containing 8	2.03994	2.3322e-96	7.6123e-93	11.8489	11.9558	13.9446	13.9784
DPY19L2P1	ENSG00000189212.12	DPY19L2 pseudogene 1	2.02491	2.48373e-06	8.75474e-05	4.20369	4.14751	5.71172	5.66447
DIO3	ENSG00000197406.7	iodothyronine deiodinase 3	2.01618	5.73349e-12	5.84816e-10	5.60624	6.00055	7.61646	7.58576
IFITM3	ENSG00000142089.15	interferon induced transmembrane protein 3	2.00856	1.46951e-24	5.71008e-22	9.83422	10.3076	12.2774	12.0788
RHBDL3	ENSG00000141314.12	rhomboid like 3	1.98576	2.6069e-09	1.77269e-07	5.14872	5.43449	6.86811	7.00881
GRIN2D	ENSG00000105464.3	glutamate ionotropic receptor NMDA type subunit 2D	1.96585	9.15751e-06	0.000271235	4.03555	4.14751	5.64295	5.54968
ITGA1	ENSG00000213949.8	integrin subunit alpha 1	1.94819	7.15743e-07	2.91225e-05	4.03555	4.58984	5.71172	5.80311
MARCKS	ENSG00000277443.1	myristoylated alanine rich protein kinase C substrate	1.93667	4.44815e-42	3.29972e-39	7.92699	7.81025	9.76759	9.72081
MAP6	ENSG00000171533.11	microtubule associated protein 6	1.93558	1.15277e-06	4.43707e-05	4.43811	4.76957	5.99196	6.17365
IL1R1	ENSG00000115594.11	interleukin 1 receptor type 1	1.93214	1.02618e-20	2.65831e-18	6.20797	6.49306	8.13302	8.06266
LYN	ENSG00000254087.7	LYN proto-oncogene, Src family tyrosine kinase	1.90839	1.55316e-11	1.44021e-09	5.47198	5.46385	7.02204	7.00881
PKIA	ENSG00000171033.12	cAMP-dependent protein kinase inhibitor alpha	1.89857	7.66062e-09	4.70005e-07	5.23821	5.16956	6.89652	6.50417
BISPR	ENSG00000282851.1	BST2 interferon stimulated positive regulator (non-protein coding)	1.8714	1.94121e-12	2.20004e-10	5.60624	5.85928	7.26582	7.40091
MAP2	ENSG00000078018.19	microtubule associated protein 2	1.85731	6.0657e-20	1.41417e-17	6.79216	6.42462	8.22838	8.40982
TUBB3P1	ENSG00000220418.1	tubulin beta 3 class III pseudogene 1	1.83922	7.72203e-06	0.000234681	4.61457	4.52055	5.77702	6.09677
SLIT2	ENSG00000145147.19	slit guidance ligand 2	1.83421	1.78542e-12	2.03763e-10	5.81174	5.88041	7.40349	7.42153
ENO2	ENSG00000111674.8	enolase 2	1.83291	3.83056e-29	1.95358e-26	7.63634	7.5758	9.40309	9.33922
UBE2QL1	ENSG00000215218.3	ubiquitin conjugating enzyme E2 Q family like 1	1.81885	5.02361e-23	1.82189e-20	6.97824	6.89631	8.60031	8.66365
FSCN1	ENSG00000075618.17	fascin actin-bundling protein 1	1.81176	8.67748e-11	7.18866e-09	6.53052	7.05709	8.606	8.61099
SLCO4C1	ENSG00000173930.8	solute carrier organic anion transporter family member 4C1	1.80511	1.41834e-15	2.36197e-13	6.34251	6.14562	7.8602	7.82862
FAM105A	ENSG00000145569.5	family with sequence similarity 105 member A	1.80408	5.98166e-33	3.48645e-30	8.23281	7.94123	9.87389	9.83802
GALNT16	ENSG00000100626.16	polypeptide N-acetylgalactosaminyltransferase 16	1.79086	5.03117e-08	2.75533e-06	5.3213	5.24158	6.61747	6.80296
HTR7	ENSG00000148680.15	5-hydroxytryptamine receptor 7	1.77951	2.60623e-05	0.000680539	4.33144	4.44464	5.75562	5.58911
RIMKLA	ENSG00000177181.14	ribosomal modification protein rimK like family member A	1.77422	4.11325e-10	3.10779e-08	5.7843	5.52055	7.15307	7.11426
DRD2	ENSG00000149295.13	dopamine receptor D2	1.77405	7.46264e-05	0.00163258	4.20369	3.99547	5.4389	5.46688
RP11-399J13.2	ENSG00000278952.1		1.77102	9.48797e-08	4.82379e-06	5.28048	5.46385	6.81945	6.87997
IRF9	ENSG00000213928.8	interferon regulatory factor 9	1.77036	1.06054e-05	0.000307458	4.61457	4.82249	5.91777	6.22259
POU3F2	ENSG00000184486.8	POU class 3 homeobox 2	1.76739	6.16295e-07	2.53348e-05	5.10118	4.71352	6.25354	6.22259
FXYD6	ENSG00000137726.16	FXYD domain containing ion transport regulator 6	1.76466	2.0085e-13	2.62229e-11	6.63816	7.17705	8.74138	8.53292
CACNG6	ENSG00000130433.7	calcium voltage-gated channel auxiliary subunit gamma 6	1.76455	1.12153e-05	0.000322243	4.76065	4.65385	6.02756	6.04297
ITM2C	ENSG00000135916.15	integral membrane protein 2C	1.76346	4.61926e-12	4.99247e-10	6.32408	6.12831	7.77675	7.84394
ZDHHC22	ENSG00000177108.5	zinc finger DHHC-type containing 22	1.76113	4.38901e-07	1.87509e-05	4.94482	5.34191	6.47302	6.68754
UNC5C	ENSG00000182168.14	unc-5 netrin receptor C	1.75647	7.99877e-07	3.16077e-05	5.10118	4.82249	6.31177	6.26984
TSPEAR	ENSG00000175894.14	thrombospondin type laminin G domain and EAR repeats	1.75397	6.22649e-05	0.0014133	4.20369	4.52055	5.75562	5.73564
LGALS1	ENSG00000100097.11	galectin 1	1.74851	1.56882e-14	2.286e-12	8.60539	8.92911	10.6502	10.5366
ADGRL2	ENSG00000117114.19	adhesion G protein-coupled receptor L2	1.74237	1.99768e-06	7.22887e-05	4.69056	4.96624	6.22346	6.04297
PALMD	ENSG00000099260.10	palmdelphin	1.73814	3.74499e-05	0.000918734	4.43811	4.26324	5.54507	5.62735
TNFRSF19	ENSG00000127863.15	TNF receptor superfamily member 19	1.73155	4.1386e-05	0.000999142	4.33144	4.36003	5.71172	5.42331
ADD3	ENSG00000148700.13	adducin 3	1.72908	3.47145e-15	5.60931e-13	6.28646	6.50635	8.05606	7.85155
SOX9	ENSG00000125398.5	SRY-box 9	1.70731	2.5758e-16	4.61946e-14	6.93097	6.64475	8.4908	8.24669
CAMK1	ENSG00000134072.10	calcium/calmodulin dependent protein kinase I	1.70551	1.21098e-09	8.63021e-08	5.75628	5.81599	7.16863	7.3153
RP4-725G10.3	ENSG00000230191.1		1.68785	2.77795e-09	1.8734e-07	6.41387	6.84532	8.34869	8.22932
NRG3	ENSG00000185737.12	neuregulin 3	1.68779	2.50472e-15	4.08771e-13	6.46507	6.47964	8.05606	7.9182
GEM	ENSG00000164949.7	GTP binding protein overexpressed in skeletal muscle	1.68739	0.000108921	0.00224794	4.53119	4.26324	5.54507	5.76981
GPRC5B	ENSG00000167191.11	G protein-coupled receptor class C group 5 member B	1.68068	3.3739e-08	1.87925e-06	5.39897	5.46385	6.83912	6.7215
USP18	ENSG00000184979.9	ubiquitin specific peptidase 18	1.68007	5.53803e-10	4.0712e-08	5.72764	5.94183	7.35001	7.2005
LAMP3	ENSG00000078081.7	lysosomal associated membrane protein 3	1.67822	2.79468e-05	0.000723956	4.43811	4.36003	5.61918	5.46688
APOL6	ENSG00000221963.5	apolipoprotein L6	1.66764	8.83505e-05	0.00189223	4.43811	4.14751	5.38217	5.58911
RP11-379F12.4	ENSG00000232638.1		1.66297	0.000114738	0.00234946	4.43811	4.52055	5.57026	5.86727
MAP1B	ENSG00000131711.14	microtubule associated protein 1B	1.65311	8.30952e-27	3.76698e-24	7.71471	7.71764	9.22982	9.38696
MAML2	ENSG00000184384.13	mastermind like transcriptional coactivator 2	1.6513	2.32787e-06	8.27686e-05	4.82591	5.60106	6.72738	6.59886
PCDH7	ENSG00000169851.15	protocadherin 7	1.64805	0.000233493	0.00430091	3.62496	4.14751	5.68921	4.93505
STAT1	ENSG00000115415.18	signal transducer and activator of transcription 1	1.6439	2.3578e-67	4.27548e-64	11.3477	11.3151	12.9919	12.9778
RND3	ENSG00000115963.13	Rho family GTPase 3	1.64343	9.03536e-18	1.79826e-15	6.9548	6.81382	8.4908	8.30868
REC8	ENSG00000100918.12	REC8 meiotic recombination protein	1.6311	0.00017807	0.00343106	4.61457	4.44464	5.61918	5.86727
TENM4	ENSG00000149256.14	teneurin transmembrane protein 4	1.62862	4.25342e-07	1.8364e-05	5.39897	5.27598	6.6735	6.58043
SEMA6A	ENSG00000092421.16	semaphorin 6A	1.62242	9.62238e-11	7.85186e-09	5.94093	6.17958	7.46764	7.50117
FSCN1P1	ENSG00000261559.1	fascin actin-bundling protein 1 pseudogene 1	1.60744	9.59071e-05	0.00202747	4.94482	5.40441	6.62886	6.73817
RP11-467L13.5	ENSG00000223722.3		1.57908	2.35403e-10	1.86494e-08	7.68671	7.90218	9.5341	9.27582
CA2	ENSG00000104267.9	carbonic anhydrase 2	1.57453	0.000277853	0.004945	4.69056	4.14751	5.59496	5.70055
IFIT5	ENSG00000152778.8	interferon induced protein with tetratricopeptide repeats 5	1.5664	2.68932e-20	6.45436e-18	7.44044	7.40439	8.85798	8.97275
GNG13	ENSG00000127588.4	G protein subunit gamma 13	1.56343	2.67746e-06	9.35679e-05	5.7843	6.32275	7.64445	7.48167
DPYSL5	ENSG00000157851.16	dihydropyrimidinase like 5	1.56243	8.38482e-08	4.33039e-06	5.91608	5.81599	7.0643	7.35875
ATP1B1	ENSG00000143153.12	ATPase Na+/K+ transporting subunit beta 1	1.55921	2.85316e-38	1.86254e-35	10.0618	10.0313	11.6104	11.6159
PRPH	ENSG00000135406.13	peripherin	1.5541	2.47939e-07	1.13662e-05	5.66837	6.26096	7.36357	7.44186
PLXNA4	ENSG00000221866.9	plexin A4	1.55104	3.82174e-09	2.49483e-07	6.01282	6.09303	7.39691	7.41126
PTHLH	ENSG00000087494.15	parathyroid hormone like hormone	1.53805	0.000260521	0.00468249	4.43811	4.44464	5.61918	5.42331
SYNPR-AS1	ENSG00000241359.1	SYNPR antisense RNA 1	1.53512	0.000428571	0.00705779	4.20369	4.52055	5.57026	5.46688
ATP1B1P1	ENSG00000249212.1	ATPase Na+/K+ transporting subunit beta 1 pseudogene 1	1.53507	4.60845e-15	7.16284e-13	6.88206	6.79242	8.30737	8.18793
B4GALNT1	ENSG00000135454.13	beta-1,4-N-acetyl-galactosaminyltransferase 1	1.53327	8.34972e-16	1.41945e-13	7.45714	7.33256	8.85321	8.87566
MLLT11	ENSG00000213190.3	MLLT11, transcription factor 7 cofactor	1.53275	4.00535e-15	6.34634e-13	7.02398	7.10111	8.59174	8.40467
PNMA2	ENSG00000240694.8	PNMA family member 2	1.53172	0.000300731	0.00526602	4.53119	4.58984	5.51937	5.86727
LYPD1	ENSG00000150551.10	LY6/PLAUR domain containing 1	1.53106	1.38899e-08	8.243e-07	6.10304	5.96169	7.30853	7.43173
PTGER3	ENSG00000050628.20	prostaglandin E receptor 3	1.52145	2.06822e-06	7.45029e-05	5.28048	5.37356	6.4081	6.65274
C19orf66	ENSG00000130813.17	chromosome 19 open reading frame 66	1.51858	6.89526e-05	0.00153103	4.94482	4.76957	5.77702	6.19834
WFDC2	ENSG00000101443.17	WAP four-disulfide core domain 2	1.51492	3.28522e-07	1.46489e-05	5.91608	6.0383	7.27303	7.35875
KIAA0226L	ENSG00000102445.18	RUN and cysteine rich domain containing beclin 1 interacting protein like	1.51259	1.81165e-05	0.000491132	5.28048	5.09267	6.54712	6.17365
PTGER2	ENSG00000125384.6	prostaglandin E receptor 2	1.50675	6.97965e-05	0.00154556	5.19433	4.8727	6.00988	6.42348
ZCCHC12	ENSG00000174460.3	zinc finger CCHC-type containing 12	1.50636	0.000663235	0.0100595	4.03555	4.14751	5.29174	5.06329
MAFB	ENSG00000204103.3	MAF bZIP transcription factor B	1.50445	4.15233e-21	1.14858e-18	7.97981	8.13042	9.62929	9.41281
CSRP2	ENSG00000175183.9	cysteine and glycine rich protein 2	1.49355	0.000477205	0.00774154	4.61457	4.14751	5.59496	5.37813
EIF2AK2	ENSG00000055332.16	eukaryotic translation initiation factor 2 alpha kinase 2	1.48394	6.24319e-41	4.42995e-38	9.93108	9.89902	11.3429	11.4548
HOXD8	ENSG00000175879.8	homeobox D8	1.47771	5.82913e-05	0.00133237	5.14872	4.82249	6.02756	6.19834
EPHA6	ENSG00000080224.17	EPH receptor A6	1.47694	0.000695382	0.0104596	4.20369	4.26324	5.41087	5.12214
HELZ2	ENSG00000130589.16	helicase with zinc finger 2	1.47528	3.00004e-09	1.9984e-07	7.88451	8.3088	9.51308	9.7495
CUX2	ENSG00000111249.13	cut like homeobox 2	1.47111	0.00105339	0.0143142	3.62496	4.14751	5.29174	5.06329
LMO3	ENSG00000048540.14	LIM domain only 3	1.46472	0.000998127	0.0137464	4.33144	3.99547	5.04862	5.50897
PRICKLE1	ENSG00000139174.10	prickle planar cell polarity protein 1	1.46444	3.14601e-06	0.000107188	5.54091	5.46385	6.52285	6.8649
PPP1R14C	ENSG00000198729.4	protein phosphatase 1 regulatory inhibitor subunit 14C	1.46179	0.000675633	0.0102001	4.33144	4.44464	5.51937	5.33119
CHST1	ENSG00000175264.7	carbohydrate sulfotransferase 1	1.46178	0.000711067	0.0106075	4.33144	4.65385	5.57026	5.62735
EPHA4	ENSG00000116106.11	EPH receptor A4	1.45831	8.03256e-15	1.21381e-12	7.05735	7.44581	8.69142	8.61545
HMCN1	ENSG00000143341.11	hemicentin 1	1.45658	7.92919e-12	7.93892e-10	7.04631	6.51951	8.1872	8.10776
DACT3	ENSG00000197380.10	dishevelled binding antagonist of beta catenin 3	1.45325	0.000524209	0.00833829	4.33144	4.71352	5.59496	5.62735
COL6A1	ENSG00000142156.14	collagen type VI alpha 1 chain	1.44423	0.000815151	0.0117497	4.76065	4.71352	5.87907	5.95801
USP11	ENSG00000102226.9	ubiquitin specific peptidase 11	1.44351	4.47191e-17	8.29851e-15	9.60177	9.83584	11.213	11.1824
HIST1H3G	ENSG00000273983.1	histone cluster 1 H3 family member g	1.4427	1.40063e-07	6.84381e-06	6.03595	6.00055	7.22922	7.32628
RP3-453C12.15	ENSG00000277022.1		1.4384	8.64072e-05	0.0018565	5.3213	4.8727	6.33999	6.12288
ZNF385B	ENSG00000144331.18	zinc finger protein 385B	1.43704	0.000541432	0.00857049	4.82591	4.36003	5.49312	5.86727
SEMA6D	ENSG00000137872.15	semaphorin 6D	1.43144	2.95959e-09	1.97953e-07	6.3054	6.58354	7.72003	7.78958
ITGB8	ENSG00000105855.9	integrin subunit beta 8	1.43022	2.81467e-06	9.81524e-05	5.47198	5.43449	6.51056	6.67025
SATB1	ENSG00000182568.16	SATB homeobox 1	1.41871	0.000369576	0.00625023	4.69056	4.8727	5.95538	5.70055
SPHK1	ENSG00000176170.13	sphingosine kinase 1	1.41505	8.69508e-06	0.000259897	5.86494	5.85928	7.0726	7.11426
TSHZ3	ENSG00000121297.6	teashirt zinc finger homeobox 3	1.41356	0.000187549	0.00358065	5.19433	5.01005	6.42133	5.95801
LINC00847	ENSG00000245060.6	long intergenic non-protein coding RNA 847	1.4116	1.29196e-08	7.69519e-07	6.43114	6.1627	7.64998	7.44186
UBE2L6	ENSG00000156587.15	ubiquitin conjugating enzyme E2 L6	1.41126	5.03673e-09	3.2362e-07	6.16696	6.27667	7.4487	7.47182
OXGR1	ENSG00000165621.8	oxoglutarate receptor 1	1.39562	0.00172295	0.0212858	3.62496	4.36003	5.04862	5.37813
HAS2	ENSG00000170961.6	hyaluronan synthase 2	1.39394	0.00163467	0.0203493	4.03555	4.26324	5.15923	5.17806
AMER2	ENSG00000165566.12	APC membrane recruitment protein 2	1.39271	0.000763177	0.0112289	4.61457	4.58984	5.57026	5.62735
WNT9A	ENSG00000143816.7	Wnt family member 9A	1.38902	0.000270132	0.00482336	5.10118	5.20613	6.25354	6.29287
C14orf132	ENSG00000227051.5	chromosome 14 open reading frame 132	1.37821	1.54339e-27	7.19661e-25	9.19175	9.08076	10.517	10.4912
HCFC1R1	ENSG00000103145.10	host cell factor C1 regulator 1	1.37769	3.52849e-10	2.71628e-08	7.997	8.54862	9.75229	9.64867
2006-09-01	ENSG00000125354.22	septin 6	1.37684	1.8563e-05	0.000501569	5.39897	5.40441	6.58273	6.3813
SYNGR3	ENSG00000127561.14	synaptogyrin 3	1.3715	2.73212e-10	2.14366e-08	6.9548	7.31775	8.47534	8.44034
SP110	ENSG00000135899.16	SP110 nuclear body protein	1.37113	0.000107457	0.00222551	5.14872	5.05215	6.09606	6.17365
DLK2	ENSG00000171462.14	delta like non-canonical Notch ligand 2	1.37084	0.00202414	0.0242007	4.53119	4.52055	5.61918	5.58911
TAPBPL	ENSG00000139192.11	TAP binding protein like	1.36926	0.000629162	0.00962317	4.9995	5.01005	6.14525	5.98694
HAS3	ENSG00000103044.10	hyaluronan synthase 3	1.36814	0.000385615	0.0064677	4.82591	5.09267	6.06225	5.98694
RP11-715J22.6	ENSG00000260293.2		1.36246	0.00191574	0.0231935	4.20369	4.65385	5.51937	5.46688
CHRD	ENSG00000090539.15	chordin	1.36142	3.38468e-05	0.000843329	5.63769	5.74824	6.79951	6.89488
SIX2	ENSG00000170577.7	SIX homeobox 2	1.35781	7.98579e-05	0.00173079	5.3213	5.27598	6.54712	6.1485
PLCL1	ENSG00000115896.15	phospholipase C like 1 (inactive)	1.35661	0.000612843	0.00946224	4.76065	4.71352	5.71172	5.70055
HSD11B2	ENSG00000176387.6	hydroxysteroid 11-beta dehydrogenase 2	1.35484	0.000519217	0.0082767	4.94482	5.09267	6.11266	6.04297
COL5A1	ENSG00000130635.15	collagen type V alpha 1 chain	1.35477	6.17311e-14	8.39543e-12	8.94007	9.21201	10.4569	10.4581
TMEM37	ENSG00000171227.6	transmembrane protein 37	1.34784	1.03594e-05	0.000301902	5.81174	5.67676	7.0391	6.68754
TGFB2	ENSG00000092969.11	transforming growth factor beta 2	1.34739	0.000347689	0.00593545	5.10118	4.8727	5.93671	6.12288
GRHL3	ENSG00000158055.15	grainyhead like transcription factor 3	1.34433	4.34676e-07	1.86427e-05	5.96533	6.24506	7.31553	7.25906
KISS1R	ENSG00000116014.9	KISS1 receptor	1.336	0.00228804	0.026672	4.76065	4.58984	5.81879	5.54968
CLU	ENSG00000120885.19	clusterin	1.3341	2.89937e-19	6.22601e-17	10.1099	10.3067	11.6557	11.4709
PHLDB2	ENSG00000144824.19	pleckstrin homology like domain family B member 2	1.32606	1.50141e-05	0.000414603	5.75628	5.37356	6.53504	6.77094
SOWAHA	ENSG00000198944.5	sosondowah ankyrin repeat domain family member A	1.31697	0.00110305	0.0148652	4.76065	4.71352	5.77702	5.58911
CCDC28B	ENSG00000160050.14	coiled-coil domain containing 28B	1.31589	0.00175728	0.0215954	4.94482	5.05215	6.04502	6.12288
IGFBP3	ENSG00000146674.14	insulin like growth factor binding protein 3	1.31588	1.33564e-05	0.000375821	5.574	5.46385	6.53504	6.59886
NOVA2	ENSG00000104967.6	NOVA alternative splicing regulator 2	1.31455	0.00313137	0.0342061	4.33144	4.44464	5.57026	5.17806
OR2B6	ENSG00000124657.1	olfactory receptor family 2 subfamily B member 6	1.31403	0.00326016	0.0353293	4.20369	4.26324	5.15923	5.23137
GPC3	ENSG00000147257.13	glypican 3	1.31375	1.02094e-07	5.12669e-06	6.3054	6.22898	7.51089	7.3153
CRAT	ENSG00000095321.16	carnitine O-acetyltransferase	1.31198	5.6502e-05	0.00129875	6.10304	6.49306	7.41004	7.72481
HTR1D	ENSG00000179546.4	5-hydroxytryptamine receptor 1D	1.31166	4.86928e-05	0.0011434	5.36076	5.57479	6.44742	6.61705
MYCL	ENSG00000116990.10	MYCL proto-oncogene, bHLH transcription factor	1.31117	1.04929e-11	1.01931e-09	7.02398	7.12687	8.34529	8.24669
CXCR4	ENSG00000121966.6	C-X-C motif chemokine receptor 4	1.31106	1.10986e-18	2.29278e-16	8.63127	8.55492	9.90073	9.87196
GNAI1	ENSG00000127955.15	G protein subunit alpha i1	1.30721	0.00347234	0.0370141	4.20369	4.14751	5.08673	5.17806
SAMHD1	ENSG00000101347.8	SAM and HD domain containing deoxynucleoside triphosphate triphosphohydrolase 1	1.30469	1.54491e-21	4.50232e-19	8.51693	8.47414	9.79397	9.75355
AATK	ENSG00000181409.11	apoptosis associated tyrosine kinase	1.30344	0.0032361	0.0351152	4.03555	3.99547	4.92549	5.17806
PRKD1	ENSG00000184304.14	protein kinase D1	1.30215	0.000459873	0.00750522	5.10118	5.01005	5.95538	6.1485
HYI	ENSG00000178922.16	hydroxypyruvate isomerase (putative)	1.30159	1.40174e-05	0.000389941	5.81174	6.22898	7.28734	7.07563
RCAN2	ENSG00000172348.14	regulator of calcineurin 2	1.29077	0.00215758	0.0254236	4.69056	4.52055	5.71172	5.33119
MUM1L1	ENSG00000157502.12	MUM1 like 1	1.28618	0.00355324	0.0376063	4.20369	4.44464	5.12357	5.46688
FGF13	ENSG00000129682.13	fibroblast growth factor 13	1.28506	2.24096e-05	0.000596615	5.91608	5.65202	7.0643	6.63501
SLC36A4	ENSG00000180773.14	solute carrier family 36 member 4	1.285	0.000488171	0.00787248	5.05153	5.20613	6.19272	6.07014
SYNM	ENSG00000182253.14	synemin	1.28416	6.66358e-08	3.53786e-06	6.41387	6.42462	7.66645	7.44186
DBN1	ENSG00000113758.13	drebrin 1	1.28406	1.03183e-09	7.45112e-08	7.66534	7.94603	9.11088	9.05058
ESAM	ENSG00000149564.11	endothelial cell adhesion molecule	1.27913	0.00123678	0.0163567	4.76065	4.96624	5.83919	5.80311
CCDC83	ENSG00000150676.12	coiled-coil domain containing 83	1.27311	2.07257e-06	7.45029e-05	6.39637	6.05679	7.30853	7.41126
TACR1	ENSG00000115353.10	tachykinin receptor 1	1.27233	0.00432791	0.0434121	4.33144	4.44464	4.96814	5.73564
PLEKHB1	ENSG00000021300.13	pleckstrin homology domain containing B1	1.27015	8.51498e-12	8.47344e-10	7.22314	7.46608	8.55692	8.55632
SP100	ENSG00000067066.16	SP100 nuclear antigen	1.26292	1.07357e-12	1.27888e-10	7.40645	7.24131	8.46598	8.56096
BMP2	ENSG00000125845.6	bone morphogenetic protein 2	1.2603	0.00494733	0.0479873	4.20369	4.26324	5.15923	5.17806
RGAG4	ENSG00000242732.4	retrotransposon Gag like 5	1.2587	1.32189e-05	0.000372594	5.7843	5.83782	6.74837	6.98118
PPARGC1A	ENSG00000109819.8	PPARG coactivator 1 alpha	1.2584	0.00240185	0.0277411	4.61457	4.52055	5.46631	5.42331
TMSB10P2	ENSG00000235211.4	thymosin beta 10 pseudogene 2	1.25808	0.000214542	0.00398784	5.36076	6.00055	6.81945	6.84967
MKX	ENSG00000150051.13	mohawk homeobox	1.25462	0.00287131	0.0321069	4.69056	4.36003	5.54507	5.28234
BRINP1	ENSG00000078725.12	BMP/retinoic acid inducible neural specific 1	1.25426	0.00520076	0.0497517	4.33144	3.62496	5.04862	5.12214
HUNK	ENSG00000142149.8	hormonally up-regulated Neu-associated kinase	1.25407	8.74885e-08	4.48998e-06	6.41387	6.69186	7.73051	7.66563
EGLN3	ENSG00000129521.13	egl-9 family hypoxia inducible factor 3	1.25287	1.20994e-12	1.42059e-10	7.67962	7.70066	9.00512	8.77155
TUBA1A	ENSG00000167552.13	tubulin alpha 1a	1.25259	1.53766e-25	6.60382e-23	10.9806	10.9837	12.3251	12.1649
IFITM9P	ENSG00000213275.2	interferon induced transmembrane protein 9 pseudogene	1.25167	2.94919e-05	0.000755584	6.60824	6.12831	7.64998	7.45192
RP11-865I6.2	ENSG00000254337.1		1.24898	1.47052e-09	1.04343e-07	7.17338	7.16052	8.39873	8.2752
PDE1A	ENSG00000115252.18	phosphodiesterase 1A	1.24833	2.88996e-05	0.000742743	5.66837	5.60106	6.77927	6.48443
CACHD1	ENSG00000158966.13	cache domain containing 1	1.2467	2.00838e-05	0.000539981	5.7843	5.92167	6.89652	6.92423
TGFBR3	ENSG00000069702.10	transforming growth factor beta receptor 3	1.24605	0.000112741	0.00231729	5.72764	5.34191	6.58273	6.52363
GPR37	ENSG00000170775.2	G protein-coupled receptor 37	1.24178	0.00453606	0.0449135	4.69056	4.36003	5.71172	5.17806
TMSB10P1	ENSG00000228499.1	thymosin beta 10 pseudogene 1	1.24153	2.33487e-14	3.37212e-12	9.20411	9.64995	10.8108	10.5828
EFEMP1	ENSG00000115380.19	EGF containing fibulin extracellular matrix protein 1	1.24088	3.26467e-12	3.59996e-10	7.76913	7.41137	8.75424	8.81875
OLFM2	ENSG00000105088.8	olfactomedin 2	1.23656	1.58056e-06	5.87579e-05	6.34251	6.78159	7.86496	7.55812
CYBRD1	ENSG00000071967.11	cytochrome b reductase 1	1.23283	2.77624e-07	1.25856e-05	6.43114	6.32275	7.377	7.55812
QDPR	ENSG00000151552.11	quinoid dihydropteridine reductase	1.2303	8.63936e-07	3.39745e-05	6.37865	6.33777	7.49867	7.39048
RNF144A	ENSG00000151692.14	ring finger protein 144A	1.22807	1.38685e-07	6.79679e-06	6.39637	6.63272	7.60511	7.64826
RP11-284F21.10	ENSG00000272405.1		1.22139	7.42347e-06	0.000226874	6.05869	5.96169	7.12143	6.96715
TCF7L1	ENSG00000152284.4	transcription factor 7 like 1	1.22109	0.000248348	0.00451835	5.63769	5.7938	6.70608	6.8187
FERMT1	ENSG00000101311.15	fermitin family member 1	1.21938	0.000370184	0.00625404	5.36076	5.49252	6.23858	6.59886
L1CAM	ENSG00000198910.12	L1 cell adhesion molecule	1.21894	1.01767e-08	6.19715e-07	7.36278	7.35449	8.57733	8.47514
SH3GL3	ENSG00000140600.16	SH3 domain containing GRB2 like 3, endophilin A3	1.21733	0.00143101	0.0182873	4.8871	4.96624	5.77702	5.86727
SNX22	ENSG00000157734.13	sorting nexin 22	1.21549	0.0041701	0.0424025	4.53119	5.16956	5.93671	5.83558
ZNF462	ENSG00000148143.12	zinc finger protein 462	1.21439	6.42234e-05	0.0014437	5.54091	5.83782	6.70608	6.70462
CCNA1	ENSG00000133101.9	cyclin A1	1.20885	0.00654354	0.0590982	4.33144	4.36003	5.04862	5.42331
CACNB4	ENSG00000182389.18	calcium voltage-gated channel auxiliary subunit beta 4	1.2085	0.00678481	0.0606397	4.53119	4.14751	4.96814	5.58911
LONRF3	ENSG00000175556.16	LON peptidase N-terminal domain and ring finger 3	1.20753	0.00523188	0.0499908	4.53119	4.36003	5.22738	5.37813
HIST1H1C	ENSG00000187837.3	histone cluster 1 H1 family member c	1.20601	2.666e-09	1.80536e-07	8.66745	8.87981	10.1311	9.86449
SELL	ENSG00000188404.8	selectin L	1.20478	0.00722417	0.0638572	4.33144	3.99547	5.08673	5.12214
DNM1	ENSG00000106976.19	dynamin 1	1.20036	0.000100294	0.00210656	5.98928	5.9012	7.00478	6.95299
CHD5	ENSG00000116254.17	chromodomain helicase DNA binding protein 5	1.20016	0.00052604	0.00834744	5.39897	5.88041	6.68445	6.70462
MDGA1	ENSG00000112139.14	MAM domain containing glycosylphosphatidylinositol anchor 1	1.19845	0.00387816	0.0401341	4.82591	4.82249	5.66629	5.76981
CENPV	ENSG00000166582.9	centromere protein V	1.19676	0.00110808	0.0148838	5.23821	5.20613	6.26833	6.01525
ID4	ENSG00000172201.10	inhibitor of DNA binding 4, HLH protein	1.19409	0.0054115	0.0513165	4.76065	4.52055	5.59496	5.46688
DIRAS1	ENSG00000176490.4	DIRAS family GTPase 1	1.19399	0.00124814	0.0164689	5.19433	5.24158	6.17708	6.1485
ROR1	ENSG00000185483.11	receptor tyrosine kinase like orphan receptor 1	1.19119	0.00264595	0.0300626	4.76065	4.92053	5.71172	5.73564
KREMEN2	ENSG00000131650.13	kringle containing transmembrane protein 2	1.19075	0.000106165	0.00220996	6.05869	6.73744	7.55878	7.57661
VIM	ENSG00000026025.13	vimentin	1.18943	5.45948e-09	3.45344e-07	7.05735	6.93582	8.06848	8.12666
CORO1A	ENSG00000102879.15	coronin 1A	1.18672	0.00360476	0.0380282	4.8871	5.40441	6.19272	6.1485
MTSS1	ENSG00000170873.18	MTSS1, I-BAR domain containing	1.18656	1.37566e-05	0.00038509	6.03595	6.22898	7.22922	7.1015
TMEM140	ENSG00000146859.6	transmembrane protein 140	1.18615	0.00730253	0.0642812	4.20369	4.36003	5.19381	5.06329
PLPPR2	ENSG00000105520.10	phospholipid phosphatase related 2	1.18466	5.35421e-12	5.56565e-10	8.34435	8.54546	9.6418	9.60448
HTRA1	ENSG00000166033.11	HtrA serine peptidase 1	1.18459	1.62705e-07	7.87938e-06	6.72425	6.85567	7.87915	7.88896
TUBB4A	ENSG00000104833.10	tubulin beta 4A class IVa	1.18407	0.00839593	0.0709956	4.20369	4.36003	5.22738	5.12214
MCAM	ENSG00000076706.14	melanoma cell adhesion molecule	1.18047	0.0077104	0.0670398	3.62496	4.14751	5.00914	4.93505
TPPP	ENSG00000171368.11	tubulin polymerization promoting protein	1.17929	0.000187589	0.00358065	5.69835	5.7938	6.75875	6.70462
TMSB4XP8	ENSG00000187653.11	thymosin beta 4, X-linked pseudogene 8	1.17458	5.08287e-25	2.12699e-22	12.3251	12.4982	13.684	13.5208
SLC26A2	ENSG00000155850.7	solute carrier family 26 member 2	1.17413	5.06912e-12	5.37195e-10	7.76244	7.71764	8.77711	8.95877
LARP6	ENSG00000166173.10	La ribonucleoprotein domain family member 6	1.17168	7.36896e-05	0.00161642	5.69835	6.00055	6.89652	6.80296
NR2F1-AS1	ENSG00000237187.8	NR2F1 antisense RNA 1	1.1713	0.00690191	0.0614172	4.61457	4.36003	5.38217	5.28234
FXYD6P1	ENSG00000270762.1	FXYD domain containing ion transport regulator 6 pseudogene 1	1.16812	0.0045339	0.0449135	4.76065	4.92053	5.79807	5.62735
C17orf104	ENSG00000180336.17	meiosis specific with coiled-coil domain	1.1677	0.00249974	0.0286689	5.10118	4.8727	5.79807	5.92845
NRARP	ENSG00000198435.3	NOTCH regulated ankyrin repeat protein	1.16733	1.63229e-06	6.02691e-05	6.51445	6.51951	7.49252	7.6395
COCH	ENSG00000100473.15	cochlin	1.16565	0.000169744	0.00329396	5.574	5.77122	6.51056	6.77094
RCN1	ENSG00000049449.8	reticulocalbin 1	1.16374	1.37325e-13	1.837e-11	7.92699	7.97924	8.99215	9.16456
KCTD12	ENSG00000178695.5	potassium channel tetramerization domain containing 12	1.16356	2.52628e-05	0.000662844	6.16696	5.83782	6.91515	7.08862
FADS1	ENSG00000149485.16	fatty acid desaturase 1	1.16353	2.39205e-19	5.20511e-17	10.1085	9.85636	11.1473	11.1651
PODNL1	ENSG00000132000.11	podocan like 1	1.16133	0.00915901	0.075607	4.43811	4.58984	5.51937	5.23137
MMP9	ENSG00000100985.7	matrix metallopeptidase 9	1.15952	0.0026606	0.0301745	4.9995	5.46385	6.19272	6.22259
SALL4	ENSG00000101115.12	spalt like transcription factor 4	1.15742	9.74271e-06	0.000285973	6.10304	6.27667	7.26582	7.1269
EHF	ENSG00000135373.12	ETS homologous factor	1.15624	0.00301347	0.0332746	4.76065	4.96624	5.66629	5.76981
ELL2	ENSG00000118985.15	elongation factor for RNA polymerase II 2	1.15577	2.10843e-06	7.54595e-05	6.41387	6.22898	7.30853	7.35875
NRXN3	ENSG00000021645.18	neurexin 3	1.15534	0.00868791	0.0727858	3.62496	3.62496	4.83447	4.78866
PAG1	ENSG00000076641.4	phosphoprotein membrane anchor with glycosphingolipid microdomains 1	1.15398	0.00156641	0.0197281	5.47198	4.96624	6.14525	6.1485
C3orf70	ENSG00000187068.2	chromosome 3 open reading frame 70	1.15378	1.84662e-09	1.299e-07	7.52205	7.21755	8.38555	8.55167
CIRBP-AS1	ENSG00000267493.3	CIRBP antisense RNA 1	1.15224	0.00981017	0.079971	4.43811	4.71352	5.49312	5.46688
FAT4	ENSG00000196159.11	FAT atypical cadherin 4	1.14699	0.0010871	0.014711	5.19433	5.34191	6.14525	6.17365
ST8SIA4	ENSG00000113532.12	ST8 alpha-N-acetyl-neuraminide alpha-2,8-sialyltransferase 4	1.14482	4.17312e-14	5.72314e-12	8.31727	8.10487	9.31212	9.34191
CD109	ENSG00000156535.13	CD109 molecule	1.14443	1.6214e-13	2.15132e-11	8.29892	8.17611	9.31212	9.39735
SOX3	ENSG00000134595.7	SRY-box 3	1.14305	5.71295e-10	4.18096e-08	7.91498	7.95083	9.01584	9.07993
2003-09-01	ENSG00000100167.19	septin 3	1.13819	2.40237e-16	4.3563e-14	8.39704	8.44052	9.52962	9.53084
SLFN5	ENSG00000166750.9	schlafen family member 5	1.13748	1.91511e-13	2.52053e-11	8.37094	8.32732	9.57525	9.33381
GCHFR	ENSG00000137880.5	GTP cyclohydrolase I feedback regulator	1.13739	0.000599956	0.0092931	5.72764	6.2922	7.12143	7.00881
IFI44L	ENSG00000137959.15	interferon induced protein 44 like	1.136	0.0114215	0.0889296	4.03555	3.62496	4.83447	4.78866
TRPC6	ENSG00000137672.12	transient receptor potential cation channel subfamily C member 6	1.13443	0.00474356	0.0464954	4.76065	4.8727	5.54507	5.76981
NANOS1	ENSG00000188613.6	nanos C2HC-type zinc finger 1	1.13034	5.02515e-07	2.0921e-05	6.54642	6.55828	7.55288	7.56739
SPSB4	ENSG00000175093.4	splA/ryanodine receptor domain and SOCS box containing 4	1.13027	0.0017084	0.0211242	5.36076	5.3094	6.31177	6.1485
RP3-428L16.2	ENSG00000272841.1		1.12936	0.00774734	0.0672177	4.61457	4.82249	5.57026	5.54968
PLBD1	ENSG00000121316.10	phospholipase B domain containing 1	1.12773	1.88942e-09	1.31775e-07	7.22314	7.30279	8.37226	8.26386
RP11-386G11.10	ENSG00000258017.1		1.12599	0.00581426	0.0540677	4.8871	5.81599	6.47302	6.4441
NFIX	ENSG00000008441.16	nuclear factor I X	1.12521	4.91607e-06	0.000158589	6.46507	6.63272	7.4739	7.66563
C14orf37	ENSG00000139971.15	chromosome 14 open reading frame 37	1.12242	0.0124836	0.0949805	3.62496	4.26324	5.04862	4.86452
FAM26F	ENSG00000188820.12	calcium homeostasis modulator family member 6	1.12206	0.00141559	0.018148	5.23821	5.46385	6.35388	6.12288
HMGCLL1	ENSG00000146151.12	3-hydroxymethyl-3-methylglutaryl-CoA lyase like 1	1.12079	0.000191647	0.00364107	5.75628	5.85928	6.88712	6.58043
LGI2	ENSG00000153012.11	leucine rich repeat LGI family member 2	1.12061	0.0126463	0.0957449	4.03555	4.36003	5.26	4.93505
ARID5A	ENSG00000196843.15	AT-rich interaction domain 5A	1.12053	0.00125094	0.0164689	5.54091	5.7938	6.58273	6.67025
FSD1	ENSG00000105255.10	fibronectin type III and SPRY domain containing 1	1.1205	0.00556227	0.0522604	4.94482	5.27598	6.00988	6.07014
MRC2	ENSG00000011028.13	mannose receptor C type 2	1.11892	5.11453e-05	0.00118691	6.32408	6.43858	7.26582	7.51082
FAT1	ENSG00000083857.13	FAT atypical cadherin 1	1.11823	1.57626e-12	1.82444e-10	8.89197	8.51993	9.77644	9.87382
TMEM205	ENSG00000105518.13	transmembrane protein 205	1.1182	6.12881e-13	7.40905e-11	9.77911	9.88785	11.0422	10.8866
GATA3-AS1	ENSG00000197308.8	GATA3 antisense RNA 1	1.1147	0.00133909	0.0173444	5.3213	6.09303	6.71677	6.80296
NMI	ENSG00000123609.10	N-myc and STAT interactor	1.11386	0.000118869	0.00241587	5.89076	5.65202	6.68445	6.68754
ST6GALNAC5	ENSG00000117069.14	ST6 N-acetylgalactosaminide alpha-2,6-sialyltransferase 5	1.11225	0.0118011	0.0911762	4.33144	4.26324	5.26	4.86452
TMEM121	ENSG00000184986.10	transmembrane protein 121	1.11214	0.012749	0.0961922	4.43811	4.92053	5.49312	5.70055
EGR2	ENSG00000122877.13	early growth response 2	1.11093	0.00736671	0.0647414	4.82591	4.71352	5.54507	5.62735
NPTX1	ENSG00000171246.5	neuronal pentraxin 1	1.10998	0.0079676	0.0686181	4.76065	4.76957	5.57026	5.58911
MAFA	ENSG00000182759.3	MAF bZIP transcription factor A	1.10912	0.00198039	0.0238172	5.3213	5.9012	6.46028	6.75465
B4GALNT3	ENSG00000139044.10	beta-1,4-N-acetyl-galactosaminyltransferase 3	1.10721	2.85391e-05	0.000734633	6.54642	6.42462	7.53504	7.43173
AC009133.12	ENSG00000238045.9		1.10413	0.00904304	0.0748332	4.61457	5.24158	5.75562	6.01525
GAS1	ENSG00000180447.6	growth arrest specific 1	1.10224	0.014013	0.102898	4.03555	4.52055	5.12357	5.23137
CNP	ENSG00000173786.16	2',3'-cyclic nucleotide 3' phosphodiesterase	1.0979	1.81271e-07	8.70101e-06	7.86591	7.94123	8.99432	8.98314
HIST1H2BO	ENSG00000274641.1	histone cluster 1 H2B family member o	1.0957	0.012703	0.0960226	4.43811	4.96624	5.66629	5.54968
MOB3B	ENSG00000120162.9	MOB kinase activator 3B	1.09407	0.00297731	0.0329421	5.3213	4.96624	6.11266	5.83558
CNTLN	ENSG00000044459.14	centlein	1.09375	0.0149233	0.107717	4.03555	4.36003	5.00914	5.12214
FSTL3	ENSG00000070404.9	follistatin like 3	1.09302	6.68638e-06	0.000207062	6.9548	7.20149	8.20981	8.03625
PLXNA2	ENSG00000076356.6	plexin A2	1.09186	0.00723929	0.0638955	4.8871	4.96624	5.81879	5.66447
ANK1	ENSG00000029534.19	ankyrin 1	1.09177	4.60049e-05	0.00109766	6.3054	6.27667	7.22922	7.27048
RP11-384O8.1	ENSG00000267034.1		1.08847	0.00253698	0.0290347	5.19433	5.20613	6.06225	5.98694
CSPG5	ENSG00000114646.9	chondroitin sulfate proteoglycan 5	1.08683	0.0012645	0.0165932	5.60624	5.52055	6.53504	6.33779
FAM111B	ENSG00000189057.10	family with sequence similarity 111 member B	1.08667	2.63277e-14	3.73624e-12	9.01778	8.82096	9.96296	10.034
PAX9	ENSG00000198807.12	paired box 9	1.08105	2.52712e-10	1.9924e-08	7.55343	7.56332	8.54512	8.62433
ACSL4	ENSG00000068366.19	acyl-CoA synthetase long chain family member 4	1.08023	0.000969654	0.013445	5.47198	5.24158	6.17708	6.19834
MEX3B	ENSG00000183496.5	mex-3 RNA binding family member B	1.07872	4.07544e-05	0.000986813	6.3054	6.09303	7.22922	7.02243
IFI35	ENSG00000068079.7	interferon induced protein 35	1.07806	0.000303288	0.00529943	6.34251	6.47964	7.31553	7.51082
FAM222A	ENSG00000139438.5	family with sequence similarity 222 member A	1.07388	6.39074e-06	0.000199802	6.57767	6.57097	7.57633	7.49146
APLN	ENSG00000171388.11	apelin	1.07279	0.0139122	0.102458	5.05153	4.71352	5.75562	5.80311
IGFBP5	ENSG00000115461.4	insulin like growth factor binding protein 5	1.07261	1.98095e-07	9.4044e-06	7.17338	7.30279	8.16808	8.34139
KRT18P33	ENSG00000214533.3	keratin 18 pseudogene 33	1.07098	0.00447066	0.0444344	5.19433	5.52055	6.33999	6.1485
SALL2	ENSG00000165821.11	spalt like transcription factor 2	1.07043	1.19671e-05	0.000340842	6.49818	6.80316	7.61646	7.66563
SSTR2	ENSG00000180616.8	somatostatin receptor 2	1.0703	0.0149619	0.10783	4.33144	4.65385	5.41087	5.17806
PIK3R5	ENSG00000141506.13	phosphoinositide-3-kinase regulatory subunit 5	1.06994	0.0172116	0.119529	4.20369	4.36003	5.32265	4.86452
HOXB9	ENSG00000170689.9	homeobox B9	1.06784	0.00111133	0.0149047	5.36076	5.83782	6.60598	6.40255
CRLF1	ENSG00000006016.10	cytokine receptor like factor 1	1.06174	0.000256961	0.0046287	7.35389	7.88226	8.82179	8.66365
IRAK1	ENSG00000184216.11	interleukin 1 receptor associated kinase 1	1.06159	1.24667e-06	4.75364e-05	8.31727	8.77045	9.62929	9.66166
PRRT2	ENSG00000167371.16	proline rich transmembrane protein 2	1.05995	0.000346355	0.00591886	5.96533	6.24506	6.99606	7.1015
DUBR	ENSG00000243701.5	DPPA2 upstream binding RNA	1.05904	1.0755e-05	0.000310658	6.53052	6.58354	7.61646	7.37998
LA16c-313D11.12	ENSG00000261659.2		1.05884	0.00330833	0.035709	5.19433	5.54796	6.12905	6.35972
FGFR2	ENSG00000066468.20	fibroblast growth factor receptor 2	1.05654	1.06065e-05	0.000307458	6.51445	6.47964	7.51089	7.34801
LHX2	ENSG00000106689.10	LIM homeobox 2	1.056	0.000279147	0.00495721	6.12469	5.98126	6.95168	6.96715
LINC00511	ENSG00000227036.6	long intergenic non-protein coding RNA 511	1.05409	0.000758814	0.0112071	5.7843	5.81599	6.74837	6.59886
STON2	ENSG00000140022.9	stonin 2	1.05402	2.94538e-06	0.000101414	6.89444	6.74861	7.63332	7.93975
GP2	ENSG00000169347.16	glycoprotein 2	1.05309	0.0158443	0.11267	4.03555	3.99547	4.73418	5.12214
AUTS2	ENSG00000158321.15	AUTS2, activator of transcription and developmental regulator	1.05003	7.83938e-07	3.10531e-05	6.9548	6.88626	7.9659	7.78958
RCN1P2	ENSG00000214455.4	reticulocalbin 1 pseudogene 2	1.04928	3.78273e-09	2.47929e-07	7.63634	7.41833	8.51519	8.53292
TIMP2	ENSG00000035862.12	TIMP metallopeptidase inhibitor 2	1.04899	3.72673e-13	4.64276e-11	8.57142	8.60129	9.65694	9.57273
HAPLN1	ENSG00000145681.10	hyaluronan and proteoglycan link protein 1	1.0473	0.0185211	0.125478	4.03555	3.99547	4.62175	4.93505
SBK1	ENSG00000188322.4	SH3 domain binding kinase 1	1.04691	5.25374e-08	2.84854e-06	7.80212	8.03894	8.86512	9.03402
ZDHHC11B	ENSG00000206077.10	zinc finger DHHC-type containing 11B	1.04334	0.018454	0.125122	4.20369	4.44464	5.04862	5.12214
ZBED6CL	ENSG00000188707.5	ZBED6 C-terminal like	1.04324	0.000840564	0.0120333	5.72764	6.09303	6.82932	6.8187
CERS1	ENSG00000223802.7	ceramide synthase 1	1.04261	0.0174783	0.120767	4.69056	4.71352	5.46631	5.50897
MAPK8IP2	ENSG00000008735.13	mitogen-activated protein kinase 8 interacting protein 2	1.0421	0.0203782	0.133993	4.43811	4.36003	5.22738	5.12214
HIST1H2AE	ENSG00000277075.2	histone cluster 1 H2A family member e	1.04133	0.000678368	0.0102319	6.16696	6.53256	7.43593	7.2005
PRR36	ENSG00000183248.11	proline rich 36	1.04124	4.91501e-05	0.00115248	7.13227	7.72326	8.55692	8.43024
TMSB4XP2	ENSG00000188765.7	thymosin beta 4, X-linked pseudogene 2	1.03613	0.00427577	0.0430893	5.3213	5.54796	6.32595	6.24642
RP1-34B20.4	ENSG00000217275.2		1.02983	0.00399738	0.0411332	5.23821	5.24158	6.00988	6.04297
TRIB2	ENSG00000071575.11	tribbles pseudokinase 2	1.02591	0.00277299	0.031189	5.50692	5.43449	6.33999	6.22259
RGS16	ENSG00000143333.6	regulator of G protein signaling 16	1.02555	3.22911e-05	0.000814514	6.54642	6.46609	7.36357	7.48167
RFTN1	ENSG00000131378.13	raftlin, lipid raft linker 1	1.02517	0.00186778	0.0227479	5.66837	5.7938	6.57096	6.61705
XK	ENSG00000047597.5	X-linked Kx blood group	1.02465	0.00117256	0.0156086	5.94093	5.49252	6.55909	6.59886
FZD8	ENSG00000177283.5	frizzled class receptor 8	1.02445	0.00355859	0.0376385	5.63769	5.43449	6.28296	6.46441
FLT3	ENSG00000122025.14	fms related tyrosine kinase 3	1.0193	0.00194536	0.0234825	5.43602	5.52055	6.19272	6.3813
STMN3	ENSG00000197457.9	stathmin 3	1.01816	0.000812832	0.0117428	6.54642	6.87614	7.75125	7.65697
ELAVL2	ENSG00000107105.14	ELAV like RNA binding protein 2	1.01792	0.00354161	0.0375319	5.39897	5.6268	6.22346	6.48443
CTD-2308L22.1	ENSG00000272944.1		1.01735	0.0236045	0.148034	4.20369	4.52055	5.19381	5.12214
DPF1	ENSG00000011332.19	double PHD fingers 1	1.01732	0.00861915	0.0723955	5.14872	5.40441	6.06225	6.1485
PTRF	ENSG00000177469.12	caveolae associated protein 1	1.01719	0.000557005	0.00874911	5.94093	5.9012	6.81945	6.7215
MARVELD1	ENSG00000155254.12	MARVEL domain containing 1	1.01525	3.51779e-11	3.05374e-09	8.49696	8.51348	9.54746	9.45324
CEP19	ENSG00000174007.7	centrosomal protein 19	1.01457	0.000430398	0.00708074	5.81174	6.07503	6.81945	6.80296
CIART	ENSG00000159208.15	circadian associated repressor of transcription	1.01393	2.27286e-07	1.05378e-05	7.15298	7.33256	8.15649	8.24092
ARHGAP29	ENSG00000137962.12	Rho GTPase activating protein 29	1.01376	2.86285e-14	3.9933e-12	8.85167	8.75139	9.7777	9.82074
TACR2	ENSG00000075073.14	tachykinin receptor 2	1.01333	0.0230286	0.145839	4.43811	3.62496	4.881	5.23137
FAM50A	ENSG00000071859.14	family with sequence similarity 50 member A	1.0126	2.76601e-07	1.25856e-05	8.2943	8.36366	9.33626	9.34191
SUSD2	ENSG00000099994.10	sushi domain containing 2	1.01243	7.19542e-07	2.91388e-05	7.40645	7.73998	8.58599	8.53292
RP11-549B18.1	ENSG00000259985.1		1.01217	0.011657	0.0903767	4.8871	5.01005	5.59496	5.83558
TMSB4X	ENSG00000205542.10	thymosin beta 4, X-linked	1.01196	1.43514e-23	5.32307e-21	13.3317	13.3973	14.4474	14.3265
RP11-839D17.3	ENSG00000255129.5		1.01137	0.0217916	0.140791	4.43811	4.44464	5.35278	4.93505
MATN3	ENSG00000132031.12	matrilin 3	1.01087	0.00113777	0.0151827	5.66837	5.70103	6.58273	6.42348
CTXN1	ENSG00000178531.5	cortexin 1	1.01037	0.0112442	0.0879381	5.39897	6.69186	7.32249	7.1885
MAPK11	ENSG00000185386.14	mitogen-activated protein kinase 11	1.01	0.0237314	0.14856	4.53119	3.99547	5.22738	5.06329
IRS1	ENSG00000169047.5	insulin receptor substrate 1	1.00847	9.8565e-21	2.59449e-18	10.731	10.843	11.7603	11.8434
GCNT4	ENSG00000176928.5	glucosaminyl (N-acetyl) transferase 4, core 2	1.00842	0.0197429	0.131084	4.61457	4.58984	5.19381	5.46688
VIM-AS1	ENSG00000229124.6	VIM antisense RNA 1	1.00766	0.000151996	0.00298146	6.44821	6.05679	7.19925	7.07563
CDK14	ENSG00000058091.16	cyclin dependent kinase 14	1.00723	6.42616e-06	0.000200526	6.7381	6.6685	7.65549	7.55812
FIRRE	ENSG00000213468.3	firre intergenic repeating RNA element	1.00591	0.00430376	0.0432762	5.50692	5.27598	6.17708	6.19834
PDE4A	ENSG00000065989.15	phosphodiesterase 4A	1.00573	0.00187002	0.0227582	5.98928	5.81599	6.73792	6.80296
HIST1H2BC	ENSG00000180596.7	histone cluster 1 H2B family member c	1.00356	0.000434982	0.00714895	6.01282	6.47964	7.19925	7.1269
RP11-1100L3.4	ENSG00000258021.1		-1.00035	0.000166939	0.00324338	7.63634	7.4526	6.57096	6.70462
CGNL1	ENSG00000128849.10	cingulin like 1	-1.00377	0.00830246	0.0705193	6.22802	6.0383	5.29174	5.37813
VEGFA	ENSG00000112715.20	vascular endothelial growth factor A	-1.00482	4.48555e-10	3.37346e-08	9.64955	9.91256	8.72318	8.8607
SLC3A2	ENSG00000168003.16	solute carrier family 3 member 2	-1.00895	4.34872e-11	3.71576e-09	11.5606	11.9581	10.735	10.7544
SIDT2	ENSG00000149577.15	SID1 transmembrane family member 2	-1.00903	5.9248e-09	3.73331e-07	9.51315	9.49495	8.48154	8.53292
WDR31	ENSG00000148225.15	WD repeat domain 31	-1.01368	5.02056e-05	0.00117113	7.57652	7.76741	6.69531	6.80296
TBC1D8B	ENSG00000133138.19	TBC1 domain family member 8B	-1.01722	0.0138189	0.102014	5.83861	5.74824	4.96814	5.06329
KRT13	ENSG00000171401.14	keratin 13	-1.01763	0.0184526	0.125122	5.7843	5.77122	5.04862	4.93505
TPCN1	ENSG00000186815.12	two pore segment channel 1	-1.01868	1.60358e-06	5.93435e-05	9.05101	9.28953	8.11316	8.21172
GGT5	ENSG00000099998.17	gamma-glutamyltransferase 5	-1.02019	0.0232057	0.146732	5.10118	5.57479	4.62175	4.51451
MBNL2	ENSG00000139793.18	muscleblind like splicing regulator 2	-1.02032	4.7289e-08	2.60728e-06	8.9102	8.72371	7.74092	7.92542
TATDN2P3	ENSG00000235205.1	TatD DNase domain containing 2 pseudogene 3	-1.02145	8.88957e-05	0.00190141	7.57652	7.55704	6.60598	6.67025
STEAP3	ENSG00000115107.19	STEAP3 metalloreductase	-1.0231	4.93201e-08	2.71011e-06	9.02616	9.23375	8.04771	8.21761
FASTKD1	ENSG00000138399.17	FAST kinase domains 1	-1.02391	4.85407e-05	0.00114271	7.70776	7.49266	6.72738	6.59886
TMEM26	ENSG00000196932.11	transmembrane protein 26	-1.02568	0.00464571	0.0457763	6.49818	6.35263	5.41087	5.73564
ASNSP6	ENSG00000267333.1	asparagine synthetase pseudogene 6	-1.03638	0.0156614	0.111857	5.69835	5.54796	4.881	4.78866
FAM65C	ENSG00000042062.11	RIPOR family member 3	-1.04788	0.00607224	0.0557362	6.26725	6.22898	5.38217	5.42331
MSMB	ENSG00000263639.5	microseminoprotein beta	-1.04893	0.0187106	0.12618	4.82591	5.52055	4.24285	4.51451
SERPINA1	ENSG00000197249.12	serpin family A member 1	-1.05066	0.019179	0.12849	5.3213	5.43449	4.73418	4.07499
DDIT4	ENSG00000168209.4	DNA damage inducible transcript 4	-1.0529	2.63594e-07	1.205e-05	10.1046	10.6346	9.32596	9.29819
SSPO	ENSG00000197558.11	SCO-spondin	-1.05298	0.00632405	0.057594	6.20797	6.63272	5.49312	5.62735
FAM178B	ENSG00000168754.14	family with sequence similarity 178 member B	-1.05321	0.0185636	0.125604	5.3213	5.24158	4.33666	4.61576
LIAS	ENSG00000121897.13	lipoic acid synthetase	-1.05322	7.1693e-05	0.00157899	7.34494	7.29525	6.46028	6.29287
TARS	ENSG00000113407.13	threonyl-tRNA synthetase	-1.05461	1.71663e-21	4.91498e-19	11.2675	11.3261	10.2282	10.2558
WISP2	ENSG00000064205.10	WNT1 inducible signaling pathway protein 2	-1.056	0.00885034	0.073655	6.08105	6.1627	5.22738	5.33119
TRIB3	ENSG00000101255.10	tribbles pseudokinase 3	-1.0597	2.977e-11	2.65094e-09	10.4869	10.9114	9.66376	9.62453
LCP1	ENSG00000136167.13	lymphocyte cytosolic protein 1	-1.06167	4.9686e-07	2.07385e-05	8.25201	8.15552	7.19165	7.22422
LETMD1	ENSG00000050426.15	LETM1 domain containing 1	-1.07174	2.50342e-14	3.58384e-12	10.2864	10.2564	9.28579	9.11186
FLNB	ENSG00000136068.14	filamin B	-1.07634	5.20497e-22	1.57306e-19	13.0458	12.9494	11.8324	11.985
DHRS3	ENSG00000162496.8	dehydrogenase/reductase 3	-1.07747	0.00296777	0.0329035	6.49818	6.43858	5.59496	5.54968
IGFBP4	ENSG00000141753.6	insulin like growth factor binding protein 4	-1.07971	3.47023e-19	7.35508e-17	13.1618	13.3456	12.1406	12.1819
TGFBI	ENSG00000120708.16	transforming growth factor beta induced	-1.08003	1.16127e-06	4.45929e-05	7.90893	7.95083	6.94264	6.92423
LLNLF-158E9.1	ENSG00000279717.1		-1.08459	0.0142538	0.104221	5.43602	5.54796	4.73418	4.61576
CA12	ENSG00000074410.13	carbonic anhydrase 12	-1.08561	1.26814e-24	5.04783e-22	13.6986	13.5804	12.5536	12.5316
TMEM120B	ENSG00000188735.12	transmembrane protein 120B	-1.08826	1.35863e-07	6.67858e-06	8.37094	8.49722	7.32942	7.48167
RP11-662G23.1	ENSG00000254251.1		-1.09107	2.11514e-09	1.4689e-07	9.0592	8.90467	7.87915	7.97496
ASNSP1	ENSG00000248498.3	asparagine synthetase pseudogene 1	-1.09554	0.0143993	0.105144	5.36076	5.52055	4.78563	4.25887
TMEM40	ENSG00000088726.15	transmembrane protein 40	-1.098	0.00823101	0.070085	5.7843	5.98126	5.00914	5.06329
RORC	ENSG00000143365.16	RAR related orphan receptor C	-1.10039	9.86483e-08	4.99966e-06	8.61284	8.90467	7.56465	7.8363
SERPINA3	ENSG00000196136.16	serpin family A member 3	-1.10609	0.0129828	0.0974605	5.60624	5.54796	4.83447	4.61576
FAM83A	ENSG00000147689.16	family with sequence similarity 83 member A	-1.10793	0.000567325	0.00886395	6.75181	7.12687	5.93671	6.04297
SLC1A2	ENSG00000110436.11	solute carrier family 1 member 2	-1.11556	1.17895e-08	7.09977e-07	9.1231	8.91205	7.79183	8.06266
LXN	ENSG00000079257.7	latexin	-1.11761	1.64204e-10	1.32664e-08	9.00652	9.04544	7.99224	7.88896
TAGLN	ENSG00000149591.16	transgelin	-1.12111	0.00216676	0.0255134	6.76539	6.78159	5.51937	6.01525
ALDOC	ENSG00000109107.13	aldolase, fructose-bisphosphate C	-1.12592	3.24007e-06	0.000109705	8.04185	7.96983	6.86811	7.04928
PCED1B	ENSG00000179715.12	PC-esterase domain containing 1B	-1.1298	0.000155933	0.00305501	7.02398	7.18524	6.02756	6.22259
SAMD12	ENSG00000177570.13	sterile alpha motif domain containing 12	-1.13541	1.58407e-10	1.28617e-08	9.3492	9.20802	8.00954	8.31966
ADAT2	ENSG00000189007.15	adenosine deaminase, tRNA specific 2	-1.13621	0.00728448	0.0641915	5.69835	5.81599	4.78563	5.00109
LINC01588	ENSG00000214900.9	long intergenic non-protein coding RNA 1588	-1.13758	0.00342725	0.0366428	6.20797	6.22898	5.26	5.33119
ITGB6	ENSG00000115221.10	integrin subunit beta 6	-1.14178	3.17515e-09	2.10644e-07	8.63127	8.46079	7.41655	7.51082
LINC00160	ENSG00000230978.1	long intergenic non-protein coding RNA 160	-1.14772	0.00965035	0.0789838	5.05153	5.27598	4.33666	4.25887
SRP14-AS1	ENSG00000248508.6	SRP14 antisense RNA1 (head to head)	-1.15455	0.00620205	0.0566927	5.60624	5.98126	5.00914	4.78866
TSC22D3	ENSG00000157514.16	TSC22 domain family member 3	-1.15469	2.31826e-18	4.67087e-16	11.2462	11.5098	10.1909	10.2516
ITGAL	ENSG00000005844.17	integrin subunit alpha L	-1.15486	0.00948555	0.0778302	5.39897	5.98126	4.5596	5.00109
CYP4B1	ENSG00000142973.12	cytochrome P450 family 4 subfamily B member 1	-1.15567	0.00491825	0.0477773	5.98928	6.1627	5.22738	5.06329
ATF3	ENSG00000162772.16	activating transcription factor 3	-1.1599	1.3839e-05	0.000386735	7.29932	7.48606	6.26833	6.46441
CCDC74A	ENSG00000163040.14	coiled-coil domain containing 74A	-1.16894	5.90621e-11	4.94304e-09	9.09947	9.312	8.0726	8.06919
RP11-388M20.7	ENSG00000263343.1		-1.18473	0.00416963	0.0424025	6.3054	6.05679	5.29174	5.12214
PREX1	ENSG00000124126.13	phosphatidylinositol-3,4,5-trisphosphate dependent Rac exchange factor 1	-1.19201	1.21579e-14	1.78754e-12	11.4125	11.5556	10.1584	10.3842
ANXA9	ENSG00000143412.9	annexin A9	-1.20028	4.09099e-13	5.05795e-11	9.62402	9.60062	8.51821	8.32513
RAP1GAP	ENSG00000076864.19	RAP1 GTPase activating protein	-1.20037	4.90237e-07	2.05146e-05	8.26151	8.56119	7.08086	7.44186
KB-1562D12.1	ENSG00000254024.1		-1.21286	0.00300209	0.0331713	5.7843	6.35263	5.12357	5.12214
ULBP1	ENSG00000111981.4	UL16 binding protein 1	-1.22708	3.75314e-07	1.64213e-05	7.79558	8.06125	6.64015	6.95299
LINC00565	ENSG00000260910.1	long intergenic non-protein coding RNA 565	-1.23024	0.00572205	0.0533012	5.23821	5.24158	4.13073	4.39831
TUBE1	ENSG00000074935.13	tubulin epsilon 1	-1.23764	8.94254e-05	0.00190928	6.9548	6.96474	5.77702	6.01525
LINC01087	ENSG00000224559.2	long intergenic non-protein coding RNA 1087	-1.24436	6.61029e-05	0.00147983	7.08994	6.9162	5.79807	6.07014
SYNPO2	ENSG00000172403.10	synaptopodin 2	-1.24484	2.66295e-11	2.40107e-09	8.94892	8.85707	7.64445	7.76563
RGS22	ENSG00000132554.19	regulator of G protein signaling 22	-1.24705	0.00517907	0.0496516	5.54091	5.01005	4.33666	4.25887
RHOBTB1	ENSG00000072422.16	Rho related BTB domain containing 1	-1.25675	4.67511e-10	3.4999e-08	8.39704	8.331	7.13734	7.23592
LINC00885	ENSG00000224652.1	long intergenic non-protein coding RNA 885	-1.2668	0.00156017	0.0196921	6.18762	6.0383	5.00914	5.23137
MALRD1	ENSG00000204740.9	MAM and LDL receptor class A domain containing 1	-1.26993	1.11484e-25	4.91734e-23	11.2221	11.1791	9.89494	9.96401
RAB30	ENSG00000137502.9	RAB30, member RAS oncogene family	-1.27643	2.72302e-22	8.54609e-20	11.7197	11.5642	10.2807	10.4292
RP11-564A8.4	ENSG00000226945.1		-1.28178	0.0042068	0.042749	5.47198	5.60106	4.62175	4.51451
DIO1	ENSG00000211452.10	iodothyronine deiodinase 1	-1.28497	0.00411006	0.0419226	5.50692	5.13177	4.41871	4.25887
CPM	ENSG00000135678.11	carboxypeptidase M	-1.2878	5.41207e-05	0.00124753	7.10065	6.8244	5.95538	5.73564
IL20	ENSG00000162891.10	interleukin 20	-1.29268	0.00010344	0.00215599	6.9548	6.71484	5.68921	5.80311
RP11-434D9.1	ENSG00000249364.5		-1.29604	4.96606e-05	0.00116112	7.0683	6.93582	5.73386	6.04297
KIF12	ENSG00000136883.12	kinesin family member 12	-1.31248	1.67418e-06	6.13991e-05	8.04736	8.61642	6.97848	7.1885
JDP2	ENSG00000140044.12	Jun dimerization protein 2	-1.31361	7.50455e-07	3.0158e-05	7.95071	8.65504	7.11341	7.02243
CALML3-AS1	ENSG00000205488.8	CALML3 antisense RNA 1	-1.31819	0.00334851	0.0360236	5.3213	5.46385	4.49236	4.25887
AKR1C2	ENSG00000151632.16	aldo-keto reductase family 1 member C2	-1.31983	2.07479e-08	1.19227e-06	7.96824	7.87723	6.78943	6.61705
TRAF3IP2	ENSG00000056972.18	TRAF3 interacting protein 2	-1.32185	2.60386e-20	6.34255e-18	9.91914	9.94646	8.65072	8.61099
TRIM54	ENSG00000138100.13	tripartite motif containing 54	-1.3328	0.00219846	0.0258308	5.83861	5.72485	4.881	4.61576
PDZK1	ENSG00000174827.13	PDZ domain containing 1	-1.34174	0.000526318	0.00834744	6.62328	6.60834	5.38217	5.54968
RHOH	ENSG00000168421.12	ras homolog family member H	-1.34564	0.000783063	0.011441	6.28646	6.2922	5.35278	5.00109
MYC	ENSG00000136997.15	MYC proto-oncogene, bHLH transcription factor	-1.35278	1.88641e-21	5.30796e-19	10.6293	10.8917	9.37507	9.45074
SLC52A3	ENSG00000101276.14	solute carrier family 52 member 3	-1.36133	1.19259e-05	0.000340263	7.08994	7.1438	5.81879	6.07014
C8orf46	ENSG00000169085.11	chromosome 8 open reading frame 46	-1.37851	0.0013126	0.017069	5.91608	5.85928	4.96814	4.61576
ST8SIA6	ENSG00000148488.15	ST8 alpha-N-acetyl-neuraminide alpha-2,8-sialyltransferase 6	-1.38289	1.25098e-11	1.19392e-09	8.5676	8.40609	7.17635	7.1885
IL24	ENSG00000162892.15	interleukin 24	-1.3948	0.00172898	0.0213013	5.3213	5.20613	4.13073	4.25887
SCNN1A	ENSG00000111319.12	sodium channel epithelial 1 alpha subunit	-1.39739	0.000723779	0.0107383	6.01282	6.00055	4.92549	4.93505
ADM2	ENSG00000128165.8	adrenomedullin 2	-1.40301	1.34215e-06	5.05864e-05	7.94481	8.77855	7.0643	6.99506
THRSP	ENSG00000151365.2	thyroid hormone responsive	-1.411	0.00142493	0.0182248	5.39897	5.09267	4.24285	4.07499
CLMP	ENSG00000166250.11	CXADR like membrane protein	-1.4173	5.30532e-08	2.86698e-06	7.64365	7.63065	6.33999	6.40255
TP63	ENSG00000073282.12	tumor protein p63	-1.41963	0.000770081	0.0112918	5.96533	5.88041	4.92549	4.70629
SLC7A5	ENSG00000103257.8	solute carrier family 7 member 5	-1.4237	2.4157e-06	8.53338e-05	12.1039	12.7978	10.8692	10.894
JAK2	ENSG00000096968.12	Janus kinase 2	-1.42801	4.95438e-13	6.07936e-11	9.04002	8.86975	7.48013	7.67423
RP11-800A3.4	ENSG00000260401.1		-1.44561	5.76273e-07	2.387e-05	7.48183	7.30279	6.19272	6.01525
ACOX2	ENSG00000168306.12	acyl-CoA oxidase 2	-1.49406	0.000281931	0.00499578	6.05869	6.27667	5.04862	4.93505
CLEC3A	ENSG00000166509.10	C-type lectin domain family 3 member A	-1.49496	0.000552959	0.00869393	5.89076	5.9012	4.5596	4.93505
ASNS	ENSG00000070669.16	asparagine synthetase (glutamine-hydrolyzing)	-1.50416	2.22948e-18	4.54814e-16	10.5424	10.9644	9.31559	9.1676
ATP8A2	ENSG00000132932.16	ATPase phospholipid transporting 8A2	-1.51883	4.35224e-07	1.86427e-05	7.36278	7.16052	5.81879	6.07014
ZNF750	ENSG00000141579.6	zinc finger protein 750	-1.52208	0.00012144	0.00246504	6.26725	6.54548	5.08673	5.28234
FER1L4	ENSG00000088340.15	fer-1 like family member 4, pseudogene	-1.55449	0.000318584	0.00548988	5.86494	5.98126	4.78563	4.70629
NFATC4	ENSG00000100968.13	nuclear factor of activated T cells 4	-1.55905	6.51793e-08	3.47623e-06	7.53783	7.73443	6.09606	6.3813
TMEM144	ENSG00000164124.10	transmembrane protein 144	-1.5936	3.1704e-07	1.42146e-05	7.20345	7.28004	5.9738	5.70055
RP11-459E5.1	ENSG00000253125.1		-1.59555	9.6499e-06	0.000284271	6.57767	6.88626	5.51937	5.28234
PHEX	ENSG00000102174.8	phosphate regulating endopeptidase homolog X-linked	-1.62555	2.91346e-05	0.000747606	6.43114	6.55828	4.83447	5.42331
RP11-21L23.2	ENSG00000261578.1		-1.6494	1.83028e-07	8.75957e-06	7.39782	6.95517	5.85928	5.62735
PADI3	ENSG00000142619.4	peptidyl arginine deiminase 3	-1.68159	0.000163484	0.00318005	5.75628	5.65202	4.24285	4.61576
LINC00052	ENSG00000259527.2	long intergenic non-protein coding RNA 52	-1.69809	1.68566e-33	1.01889e-30	10.7233	10.9785	9.16774	9.15233
FSIP1	ENSG00000150667.6	fibrous sheath interacting protein 1	-1.75621	2.82976e-06	9.84683e-05	6.56213	6.49306	5.04862	5.23137
METTL7A	ENSG00000185432.11	methyltransferase like 7A	-1.76192	3.52231e-22	1.08461e-19	9.44605	9.27626	7.55878	7.75756
FOXN1	ENSG00000109101.7	forkhead box N1	-1.78873	6.82576e-05	0.00152181	5.72764	5.72485	3.98351	4.51451
TNS4	ENSG00000131746.12	tensin 4	-1.79337	3.04516e-05	0.000774917	6.20797	6.12831	4.49236	5.00109
RP11-321G12.1	ENSG00000259459.5	long intergenic non-protein coding RNA 2568	-1.79928	8.56801e-10	6.21466e-08	7.55343	7.48606	5.79807	6.09677
DDIT3	ENSG00000175197.10	DNA damage inducible transcript 3	-1.80582	1.19932e-17	2.35818e-15	9.04827	9.52251	7.44233	7.63068
CTB-33O18.1	ENSG00000253768.1		-1.84582	3.30796e-05	0.000830552	5.63769	5.40441	4.24285	3.62496
HRASLS2	ENSG00000133328.3	HRAS like suppressor 2	-1.86093	3.06297e-05	0.000777412	5.66837	6.14562	4.24285	4.70629
SERPINA5	ENSG00000188488.13	serpin family A member 5	-1.89835	1.05965e-20	2.70212e-18	8.7972	8.77316	6.94264	7.06251
ABCC3	ENSG00000108846.15	ATP binding cassette subfamily C member 3	-1.91575	1.65087e-20	4.14495e-18	9.02894	8.91694	7.25858	7.00881
GATA4	ENSG00000136574.17	GATA binding protein 4	-1.94035	1.45537e-05	0.000403424	5.36076	5.88041	4.13073	4.07499
LRG1	ENSG00000171236.9	leucine rich alpha-2-glycoprotein 1	-1.99281	2.197e-07	1.02443e-05	6.7381	6.94553	5.08673	5.33119
TMPRSS3	ENSG00000160183.13	transmembrane serine protease 3	-2.01369	1.79797e-10	1.44546e-08	7.44882	7.68923	5.91777	5.62735
RNU6-813P	ENSG00000207422.1	RNA, U6 small nuclear 813, pseudogene	-2.01979	7.24409e-09	4.49519e-07	7.0683	7.13536	5.57026	5.17806
STC2	ENSG00000113739.10	stanniocalcin 2	-2.03544	4.41349e-61	7.20282e-58	12.2316	12.4363	10.242	10.3296
PLAC1	ENSG00000170965.9	placenta specific 1	-2.04757	4.00744e-20	9.47847e-18	8.57524	8.67252	6.62886	6.8187
RP5-1139I1.1	ENSG00000230392.1		-2.16491	2.12183e-07	9.97932e-06	6.3054	6.53256	4.5596	4.93505
SLC7A11	ENSG00000151012.13	solute carrier family 7 member 11	-2.30904	1.91277e-44	1.64297e-41	10.2039	10.441	7.94807	8.15148
LINC01291	ENSG00000204792.2	long intergenic non-protein coding RNA 1291	-2.39138	7.62745e-09	4.69736e-07	6.54642	6.41052	4.73418	4.61576
CD22	ENSG00000012124.14	CD22 molecule	-2.6007	2.27297e-09	1.55861e-07	6.14599	6.35263	4.41871	4.25887
LINC01293	ENSG00000230836.1	long intergenic non-protein coding RNA 1293	-2.73258	4.47469e-17	8.29851e-15	7.68671	7.62466	5.49312	5.17806
INHBE	ENSG00000139269.2	inhibin beta E subunit	-2.93468	5.22928e-12	5.49199e-10	6.32408	6.78159	4.49236	4.07499
CHAC1	ENSG00000128965.11	ChaC glutathione specific gamma-glutamylcyclotransferase 1	-3.82297	1.93809e-31	1.05432e-28	8.00268	8.59213	4.96814	5.17806
